# Supplementary material for: Transcriptomic Analysis of Flower Bud Differentiation in Magnolia sinostellata
Source: Genes (Basel). 2018 Apr 16;9(4):212. doi: 10.3390/genes9040212 (PMC5924554; doi:10.3390/genes9040212)
Supplement: Supplementary file 1 [file genes-09-00212-s001.zip]

Archive with 17 entries (17 files):
- Figure S1.png
- Figure S2.tif
- Figure S3.tif
- Figure S4 MYB_pheatmap.tif
- Figure S5 NAC_pheatmap.tif
- Figure S6 GATA_pheatmap.tif
- Figure S7WRKY_pheatmap.tif
- Figure S8.tif
- Table S1  .xlsx
- Table S2.xls
- Table S3.xlsx
- Table S4.xlsx
- Table S5 .xlsx
- Table S6.xlsx
- Table S7.xlsx
- Table S8.xlsx
- Table S9.xls
