# Supplementary material for: Transcriptomic Analysis of Flower Bud Differentiation in Magnolia sinostellata
Source: Genes (Basel). 2018 Apr 16;9(4):212. doi: 10.3390/genes9040212 (PMC5924554; doi:10.3390/genes9040212)
Supplement: Supplementary file 1 [file genes-09-00212-s001.zip › Table S1 .xlsx]

## Sheet: Sheet1
Gene	Primer name	Primer sequence(5' - 3')
GI	GI-F	TGTCAGTTCTTCGGGATA
	GI-R	TGATGGTGCCTATGGTTA
CO	CO-F	AGCAGCAACAGCAGCAGA
	CO-R	GGCAGTAGCATCAGGCAC
FT	FT-F	TAAGGGAGTATTTGCATTG
	FT-R	CAACCTGGAGCGTAGACA
LFY	LFY-F	GTGTTCCGATACGCCAAGA
	LFY-R	GCACATTCGACGTGTCCTC
AP1	AP1-F	TGCCACCTTGGATGCTAC
	AP1-R	TATGCCCACAGCCCACTA
AP2	AP2-F	GATGGCAAGCGAGAATAGGA
	AP2-R	TGGCGGCAGAGGAAGAAT
AP3	AP3-F	TGCAGCCCTTCTACAACC
	AP3-R	TCTGCCTGATTTCCCTCC
PI	PI-F	CAGGTCTCCCTCGTCATC
	PI-R	TGCGTTCTTGTGGTAGCG
MADS1	MADS1-F	CCTCGAAACGGGACTAAG
	MADS1-R	TGAATCCGACGACTGACC
AG2	AG2-F	AGAACACGACTAACCGACAG
	AG2-R	ATTCAAAGAGGCGACCAC
AGL15	AGL15-F	AAACGCTTTCAAGATACAAC
	AGL15-R	CCTTCACGGACAATAACC
SEP3	SEP3-F	TCTGCGATGCTGAGGTTG
	SEP3-R	CTCTGGTGCTCCATAGTTG
EF-1α	EF-1α-F	GATGATTCCAACCAAGCCCA
	EF-1α-R	CACCCACTGCAACAGTCTGG
