# Supplementary material for: Transcriptomic Analysis of Flower Bud Differentiation in Magnolia sinostellata
Source: Genes (Basel). 2018 Apr 16;9(4):212. doi: 10.3390/genes9040212 (PMC5924554; doi:10.3390/genes9040212)
Supplement: Supplementary file 1 [file genes-09-00212-s001.zip › Table S2.xls]

## Sheet: Sheet1
	UBC	EF-1α	ACTIN	GTB	TEF	β-TUB	18S	UBQ	α-TUB	CYP	NAC	NADP	GADPH
Geo mean CT value	20.7736	15.936	21.3868	20.8485	17.9974	20.4684	4.37616	21.7507	20.0565	24.7684	20.6963	21.3088	19.8261
Arithmetic mean CT value	20.7769	15.9421	21.3935	20.8573	18.012	20.4777	4.42848	21.7626	20.0721	24.7981	20.7278	21.3462	19.9287
Minimum CT value	20.1816	15.2011	20.2168	19.4944	16.6511	19.4901	3.29727	20.7058	18.9785	22.6707	18.5591	19.2734	15.7583
Maximum CT value	21.3962	16.6317	22.5349	21.7053	21.1385	21.565	5.60544	23.3739	21.4151	27.1023	22.4946	24.043	23.4664
Standard deviatio	0.33845	0.40726	0.41878	0.48821	0.50873	0.51846	0.57629	0.64311	0.73943	0.9599	0.96434	1.0823	1.62978
Stability rank	1	2	3	4	5	6	7	8	9	10	11	12	13
