# Supplementary material for: Transcriptomic Analysis of Flower Bud Differentiation in Magnolia sinostellata
Source: Genes (Basel). 2018 Apr 16;9(4):212. doi: 10.3390/genes9040212 (PMC5924554; doi:10.3390/genes9040212)
Supplement: Supplementary file 1 [file genes-09-00212-s001.zip › Table S3.xlsx]

## Sheet: Sheet1
Sample	Raw Data		Quality-filtered Data		Valid%	Q20%	Q30%	GC%
	Read	Base	Read	Base
JN1_1	43242418	6.53G	42529132	6.27G	98.35	98.46	95.62	49.14
JN1_2	39505020	5.97G	38650848	5.67G	97.84	98.06	94.64	50.99
JN1_3	45939226	6.94G	45029032	6.61G	98.02	98.14	94.91	49.07
JN2_1	47379074	7.15G	46346644	6.78G	97.82	97.87	94.18	49.89
JN2_2	50433520	7.62G	49224822	7.18G	97.6	97.71	93.82	50.37
JN2_3	47269938	7.14G	46168336	6.74G	97.67	97.81	94.05	49.72
JN3_1	50187414	7.58G	48947480	7.14G	97.53	97.71	93.79	50.6
JN3_2	51792684	7.82G	50585448	7.39G	97.67	97.89	94.18	50.42
JN3_3	48973024	7.39G	47884046	7.02G	97.78	98	94.41	51.27
JN4_1	51189062	7.73G	49923582	7.28G	97.53	97.76	93.87	50.56
JN4_2	60797968	9.18G	59247062	8.63G	97.45	97.64	93.64	50.62
JN4_3	51117180	7.72G	49897880	7.28G	97.61	97.79	93.98	50.6
JN5_1	51236056	7.74G	49897610	7.26G	97.39	97.53	93.45	50.51
JN5_2	46971038	7.09G	45751676	6.66G	97.4	97.58	93.46	51.65
JN5_3	46105416	6.96G	44972606	6.56G	97.54	97.75	93.86	50.51
