# Supplementary material for: Transcriptomic Analysis of Flower Bud Differentiation in Magnolia sinostellata
Source: Genes (Basel). 2018 Apr 16;9(4):212. doi: 10.3390/genes9040212 (PMC5924554; doi:10.3390/genes9040212)
Supplement: Supplementary file 1 [file genes-09-00212-s001.zip › Table S4.xlsx]

## Sheet: Sheet1
	Valid reads	Mapped reads	Ratio%	All transcript	Exp transcript	Transcript%
JN1_1	42529132	37926371	89.18%	79896	47663	59.66%
JN1_2	38650848	34762517	89.94%	79896	50502	63.21%
JN1_3	45029032	39873283	88.55%	79896	56981	71.32%
JN2_1	46346644	40604597	87.61%	79896	54886	68.70%
JN2_2	49224822	43256393	87.88%	79896	53125	66.49%
JN2_3	46168336	40270016	87.22%	79896	53587	67.07%
JN3_1	48947480	43450232	88.77%	79896	55268	69.17%
JN3_2	50585448	43543638	86.08%	79896	49933	62.50%
JN3_3	47884046	43579455	91.01%	79896	42880	53.67%
JN4_1	49923582	44272941	88.68%	79896	52931	66.25%
JN4_2	59247062	52714005	88.97%	79896	58191	72.83%
JN4_3	49897880	44152460	88.49%	79896	55077	68.94%
JN5_1	49897610	43730226	87.64%	79896	56062	70.17%
JN5_2	45751676	40903482	89.40%	79896	52240	65.39%
JN5_3	44972606	39751234	88.39%	79896	52020	65.11%
