# Supplementary material for: Transcriptomic Analysis of Flower Bud Differentiation in Magnolia sinostellata
Source: Genes (Basel). 2018 Apr 16;9(4):212. doi: 10.3390/genes9040212 (PMC5924554; doi:10.3390/genes9040212)
Supplement: Supplementary file 1 [file genes-09-00212-s001.zip › Table S5 .xlsx]

## Sheet: Sheet1
	All	Min Length	Median Length	Mean Length	Max Length	Total Assembled bases	N50
gene	52441	201	355	648	7089	34018485	1126
transcript	79896	201	479	759	7089	60700226	1223
