# Supplementary material for: Transcriptomic Analysis of Flower Bud Differentiation in Magnolia sinostellata
Source: Genes (Basel). 2018 Apr 16;9(4):212. doi: 10.3390/genes9040212 (PMC5924554; doi:10.3390/genes9040212)
Supplement: Supplementary file 1 [file genes-09-00212-s001.zip › Table S6.xlsx]

## Sheet: Sheet1
gene_ID	mean_count_JN1	mean_count_JN2	mean_count_JN3	mean_count_JN4	mean_count_JN5	mean_rpkm_JN1	mean_rpkm_JN2	mean_rpkm_JN3	mean_rpkm_JN4	mean_rpkm_JN5	pvalue	FDR	effective_length	Name	Annotation
comp41493_c0	904.33	7124.33	2309	66.33	2.33	16.14	115.96	35.91	0.93	0.04	4.09615e-105	2.1461e-100	1475.83	RD21A	-
comp36382_c0	96	214.33	715	4220.33	6848.33	1.32	2.56	8.44	45.57	84	6.23031e-89	1.63212e-84	1965.48	DRM2	-
comp28598_c0	132.33	238.33	712.33	4532.67	9984	1.88	3.07	8.73	51.84	130.76	5.91672e-84	1.03332e-79	1871.74	-	-
comp32552_c0	6319	9710.33	4112.67	376	4.33	120.02	168	67.55	5.71	0.08	1.48398e-76	1.94375e-72	1399	At3g55800	sedoheptulose-bisphosphatase
comp41144_c0	3575.31	7404.97	4899.57	308.12	3.33	91.87	170.73	109.03	6.19	0.08	5.36259e-76	4.84071e-72	1032	GN1	glucan endo-1,3-beta-D-glucosidase
comp30098_c0	1766.33	9872.33	1453.67	342.33	18	48.86	162.04	23.74	5.52	0.66	5.54354e-76	4.84071e-72	1197.21	CYP94A1	-
comp38650_c0	1295	16582.7	2679.67	258.33	246.67	65.12	751.27	116.51	10.32	11.32	8.25092e-72	6.17558e-68	530.23	-	-
comp31531_c0	3597	38259	10479.3	907	25.67	89.47	863.51	225.43	17.33	0.58	1.27692e-71	8.36273e-68	1068	DFR	anthocyanidin reductase
comp31149_c0	697	1138.33	274	36.33	0	25.08	37.52	8.58	1.06	0	1.14565e-70	6.66932e-67	734	-	-
comp97859_c0	492.67	0	0	0	0	6.79	0	0	0	0	3.41179e-69	1.78754e-65	1938	-	-
comp41637_c0	495.33	543.33	928.33	5144	6754	31.72	39.04	59.28	335.71	549.11	9.51122e-69	4.53019e-65	350.94	-	-
comp42859_c0	1530	3097.67	669	195.33	52.33	74.83	139.6	28.52	7.7	2.33	3.48197e-66	1.52026e-62	539	-	-
comp17881_c0	656.67	3737.33	1155.67	54	3.33	52.42	266.84	79.72	3.28	0.25	6.34646e-66	2.55777e-62	331.54	-	-
comp41991_c0	125.76	4562.14	415.2	82.22	75.51	3.13	105.88	9.16	1.66	2.04	2.33655e-65	8.74422e-62	1022.1	-	-
comp33549_c0	615.33	6247.33	2326	159.33	6	171.83	1586.72	562.06	34.55	1.54	2.91439e-65	1.01796e-61	95.04	-	-
comp40697_c0	5597	5301.67	1523	864.67	256.33	224.68	198.26	59.93	34.23	14.39	2.90069e-63	9.4985e-60	569.47	-	-
comp35411_c0	0	0	14.67	304.33	1582	0	0	0.37	7.06	41.5	6.28859e-62	1.93811e-58	917	-	-
comp39092_c0	1485	6869.33	2690.67	114.33	21	45.72	192.07	71.78	2.8	0.6	6.00336e-61	1.74741e-57	861	-	-
comp37761_c0	5	32.67	99	401	2334.67	0.13	0.75	2.16	8.06	53.69	2.10261e-60	5.79801e-57	1054	-	-
comp35066_c0	4873.67	4357.67	2574.67	178.33	36.33	97.84	80.63	45.06	2.94	0.68	5.23241e-58	1.37071e-54	1313	AGT1	serine--glyoxylate transaminase
comp13199_c0	7009.33	92786.3	29913.7	593.33	10	115.24	1385.33	425.7	7.62	0.15	8.92881e-58	2.22765e-54	1614	CHS1	chalcone synthase
comp19774_c0	28	25	269.33	1448.33	1684	8.74	8.4	71.5	333.06	441.84	2.32153e-57	5.52872e-54	85.78	-	-
comp35935_c0	0	0	27.67	393	586	0	0	1.35	17.56	30.15	1.16331e-56	2.64997e-53	474.42	-	-
comp28736_c0	107	262	829	1469.33	4888.67	2.42	5.39	16.23	26.48	101.17	4.8518e-56	1.05917e-52	1173	-	-
comp15328_c0	360.33	0	0	0	0	7.77	0	0	0	0	6.54957e-56	1.37261e-52	1238	-	-
comp25627_c0	14949.7	63289	12101.7	4356	1201	319.77	1228.91	223.8	74.38	23.28	7.26773e-56	1.46453e-52	1242	-	-
comp37363_c1	387.33	11592	982	575.33	58	8.34	234.41	18.63	10.17	1.19	1.36567e-54	2.65006e-51	1207.43	XTH33	xyloglucan:xyloglucosyl transferase
comp41995_c1	813	968.15	2457.05	14011.8	28590.9	49.33	28.12	99.91	539.46	1535.54	1.1085e-53	2.0742e-50	574.64	-	-
comp13154_c0	212.25	685.75	976.88	7032.66	5573.48	4.21	12.3	16.61	110.66	99.37	6.35616e-52	1.14834e-48	1351	At1g71250	-
comp35540_c0	987	3428.33	2184	764	69.67	31.96	102.07	61.88	19.81	2.06	6.27291e-51	1.09552e-47	811	NUDT17	-
comp38171_c0	37150.6	36740.6	20022.7	3778.62	107.97	747.89	674.55	348.54	61.1	1.98	1.85273e-50	3.13129e-47	1320	FBA1	fructose-bisphosphate aldolase, class I
comp28704_c0	1.67	4.67	54	624	1197	0.11	0.33	3.42	29.38	61.43	3.72118e-50	6.09262e-47	421.65	-	-
comp40522_c0	2421	4484	1878.67	664	231.33	52.84	82.31	40.9	13.55	4.62	6.05424e-50	9.61212e-47	1185.82	UGT83A1	limonoid glucosyltransferase
comp41039_c0	903.33	515.33	1336	4110	7278	47.21	30.92	109.28	186.35	350.8	8.81451e-50	1.35829e-46	439.07	-	-
comp18461_c0	159	235	461	3045	4041	7.3	9.65	18.04	110.27	166.4	9.541e-50	1.42823e-46	587	PMADS2	MADS-box transcription factor, plant
comp27961_c0	1292.67	3460.67	3997.33	21128.7	18363.3	24.65	60.14	65.83	321.34	317.6	6.55285e-49	9.53676e-46	1395	-	-
comp41749_c0	1734.33	15972	4498.67	147	13	24.74	214.21	57.97	1.59	0.15	1.77274e-48	2.51025e-45	1884.86	TT12	-
comp31689_c0	1865.67	242	201.67	2.67	15.33	28.84	3.45	2.71	0.04	0.21	6.2397e-48	8.60308e-45	1711	-	-
comp36732_c0	652	4334	1235	144.67	46	30.93	191.69	52.95	5.49	2.19	7.20887e-48	9.68446e-45	537.73	-	-
comp19439_c0	14222.7	17528	3590.67	172	3.33	435.26	492.92	93.09	4.26	0.1	1.80885e-47	2.36928e-44	868.22	MES18	-
comp39424_c0	2003	481	1263.67	38507.7	31463.7	40.17	8.68	21.73	614.59	564.7	1.90344e-46	2.43237e-43	1337	PERK2	-
comp36787_c0	4.67	1.33	30.67	2530	2812	0.14	0.03	0.82	56.95	74.75	2.87592e-46	3.53883e-43	891.16	AG2	MADS-box transcription factor, plant
comp37506_c0	7698	13705.3	6790.67	1881.67	602.33	194.99	315.26	148.59	37.69	13.85	2.90439e-46	3.53883e-43	1050	IAA16	-
comp35268_c0	4769	30996.3	8408	403	64	132.6	783.66	202.76	8.8	1.62	3.29452e-46	3.92295e-43	953	ANS	leucoanthocyanidin dioxygenase
comp13182_c0	562	1006	1868	5160.67	6287	15.24	24.55	43.58	111.58	153.54	3.70869e-46	4.31798e-43	985	NFYA3	nuclear transcription factor Y, alpha
comp33262_c1	258	157.67	430.33	1565.67	4061.33	10.58	6.28	16.32	53.56	174.56	4.21545e-46	4.80131e-43	609.45	At1g26690	-
comp15723_c0	513	2265.33	777.33	81.33	8.67	22.06	88.93	29.04	2.77	0.34	4.41397e-46	4.92045e-43	615	IAA14	-
comp40450_c0	273.67	1907	803.33	114.33	56	10.19	90.99	36.16	2.1	1.15	5.47307e-46	5.97397e-43	839.99	-	-
comp31921_c0	55	1715.33	356.33	49.33	2.67	4.05	110.09	21.77	2.67	0.17	5.72619e-46	6.1227e-43	376	GDU5	-
comp34002_c0	809.67	6383	2786.67	94.67	2.33	42.37	303.2	126.22	3.92	0.11	5.48134e-45	5.74367e-42	507	PERK9	DNA (cytosine-5-)-methyltransferase
comp18024_c0	1830	18.67	163.33	346	8983	78.69	0.75	6.16	12.48	355.35	7.51066e-45	7.7158e-42	610	MBF1C	putative transcription factor
comp29660_c0	727.33	4426.67	880.33	300.33	40	39.29	214.25	40.53	12.79	1.92	7.7776e-45	7.83638e-42	499	-	-
comp41273_c0	244.33	249.67	515.67	3252.67	4444.67	11.88	15.11	22.94	115.7	200.4	1.10798e-44	1.09529e-41	529.57	-	-
comp31042_c0	383.67	708.67	1281	4874	11166.7	15.36	25.52	43.55	154.08	398.36	2.8315e-44	2.74724e-41	676	-	glutathione S-transferase
comp38862_c0	2384	3649	2798.67	196.33	19.67	59.98	69.29	55.41	3.69	0.36	3.6125e-44	3.44127e-41	1289.5	LOX3.1	lipoxygenase
comp28183_c1	832.38	572.45	480.94	110.71	6.69	323.14	197.22	158.34	33.86	2.3	4.05147e-44	3.79051e-41	69.78	FBA2	fructose-bisphosphate aldolase, class I
comp34540_c0	15.33	108.33	142.67	1490.67	1111.33	0.52	3.32	4.16	40.37	33.86	5.66382e-44	5.20604e-41	788	COR2	6'-deoxychalcone synthase
comp37646_c0	383	2583.67	750.67	14.67	1.33	6.99	43.01	11.91	0.2	0.02	1.12835e-43	1.01927e-40	1448	-	-
comp37084_c0	0	0	0.33	17	691.33	0	0	0.01	0.41	20.28	1.32304e-43	1.17488e-40	828	-	-
comp36298_c1	6369.67	18163	15311.7	758.33	199.67	987.12	2577.61	2069.56	93.17	28.54	1.72602e-43	1.50719e-40	170	ASR2	-
comp18374_c0	28830	16737.7	8498	1270	170	712.63	377.74	181.88	25.16	3.8	3.61874e-43	3.10814e-40	1074	PSBS	photosystem II 22kDa protein
comp40202_c0	205.33	39	66	1034	1832.33	7.84	1.24	2.42	27.54	61.06	4.80532e-43	4.06073e-40	723.95	allB1	allantoinase
comp14760_c0	94.33	319.33	354.33	3325.67	1917.33	4.28	13.33	13.98	122.56	80.08	5.68178e-43	4.72516e-40	581.74	-	-
comp40375_c0	8433.32	121849	20828.4	767.89	11.33	202.36	2649.81	431.97	14.46	0.24	7.90255e-43	6.46935e-40	1108	BAN	anthocyanidin reductase
comp20232_c0	0	0	0	10.67	494.33	0	0	0	1.21	68.85	1.80075e-42	1.45149e-39	176	KNU	-
comp34721_c0	0	2419	264	0.33	0.67	0	314.63	31.42	0.03	0.09	2.52001e-42	2.00047e-39	188.44	-	-
comp41671_c2	127.27	327.88	637.99	1314.46	2264.62	9.49	14.99	42.88	91.89	204.6	2.7631e-42	2.1607e-39	372.86	-	-
comp18751_c0	4434.98	11989	3213.53	1954.21	589.59	225.79	555.37	141.7	78.71	27.39	6.15174e-42	4.73983e-39	521	-	-
comp41231_c0	1544.67	933	548.67	82.33	9.67	90.58	33.83	30.7	7.59	1.37	1.44996e-41	1.10098e-38	394.61	TPS9	1,8-cineole synthase
comp40069_c0	4983.33	6816.33	2708.67	423.33	44.67	98.99	122.49	46.36	6.63	0.8	2.50387e-41	1.87408e-38	1343	FBP	fructose-1,6-bisphosphatase I
comp37007_c0	965.33	1494	631.33	3	4.67	22.83	28.15	10.91	0.07	0.11	2.60719e-41	1.92392e-38	1126.05	UNE10	phytochrome-interacting factor 3
comp41755_c0	3947	7989.33	2238.33	427	219	74.01	129.39	35.25	7.6	4.76	3.09939e-41	2.25536e-38	1313.8	SDD1	subtilisin
comp27103_c0	196.33	223.67	480	2033.33	3592.67	3.82	3.94	8.05	31.8	63.34	4.58465e-41	3.29046e-38	1370	PERK2	-
comp40144_c0	707.33	924	266.67	49.67	8	44.38	50.79	11.17	2.33	0.29	4.70457e-41	3.3309e-38	514.57	-	-
comp31554_c0	5396.67	6299.33	3365	972	158	206.2	218.52	110.79	29.6	5.48	6.38737e-41	4.46205e-38	698	-	thioredoxin 1
comp41475_c0	26.33	1967.67	158.67	176.67	15.67	2.02	50.2	3.29	4.09	0.32	9.93167e-41	6.84671e-38	967.18	GSVIVT00023967001	peroxidase
comp33629_c0	2	7.33	30.67	2418	4977.33	0.25	0.9	3.5	255.75	595.99	1.10918e-40	7.54721e-38	201.59	-	-
comp36621_c0	147.67	241.67	405.67	2159.67	2038.33	7.85	10.33	19.05	77.85	77.65	1.28786e-40	8.65064e-38	556.07	At3g19850	-
comp15369_c0	582	751	247	15	0	28.9	33.31	10.3	0.57	0	1.35612e-40	8.99384e-38	551	BHLH135	-
comp32248_c1	1710	698	505	135.67	76	46.79	15.9	10.3	2.93	1.69	1.58549e-40	1.03836e-37	1066.5	-	-
comp20130_c0	93.33	51	173.33	1177.67	1494.33	1.76	0.87	2.78	17.65	25.24	2.06212e-40	1.32743e-37	1433	-	-
comp34865_c0	740.67	520.92	1216.07	3006.28	4309.29	20.84	15.07	35.01	60.25	93.81	2.07756e-40	1.32743e-37	974.94	-	-
comp32416_c0	7338.33	14605.3	2945.67	1761.33	170	650.8	1129.68	205.88	120.36	13.7	2.6205e-40	1.65417e-37	312.44	-	-
comp41469_c2	6453.33	12095	8294	1516.33	750.33	153.89	261.85	171.39	28.89	16.21	4.27366e-40	2.6656e-37	1112	DRT100	protein-serine/threonine kinase
comp44298_c0	1466.6	3222.66	778.13	291.93	35.74	28.73	58.11	13.34	4.61	0.64	5.77704e-40	3.5609e-37	1340	SD25	interleukin-1 receptor-associated kinase 4
comp26753_c0	17814	24013	14177	3168.33	348	1018.47	1244.98	698.86	143.8	18.08	7.82455e-40	4.76688e-37	466	CP12-2	-
comp38239_c0	108.67	2507.33	2085.67	47.33	1.33	2.73	60.53	46.82	0.99	0.03	8.61498e-40	5.1881e-37	1002.1	-	-
comp41478_c0	286.67	297.33	1176.04	5689.93	10108.2	23.5	23.63	73.79	302.56	560.25	1.63491e-39	9.73387e-37	378.39	-	-
comp38767_c1	1210.22	1172.1	530.84	90.54	72.83	53.81	47.21	20.25	3.26	2.92	1.80158e-39	1.06056e-36	602	-	-
comp40809_c0	438	3433.33	2710.33	235.33	32.33	4.89	35.3	26.5	2.11	0.33	2.07157e-39	1.20596e-36	2349	OPT5	-
comp41477_c0	107.67	354	388	1346	1672.67	1.28	3.84	4	12.78	18.12	2.34575e-39	1.35056e-36	2230	-	-
comp28065_c0	7925.33	4068.33	4591.33	1079.67	512	625.26	290.87	311.24	67.84	36.43	5.85103e-39	3.3321e-36	339	-	-
comp40393_c0	966.67	6189.33	3204.33	446.33	108.67	95.68	550.52	268.79	34.35	9.55	8.60253e-39	4.84637e-36	271.77	-	-
comp39895_c0	3999	2234	1143	231.67	61.33	78.5	40.19	19.47	3.67	1.09	1.12425e-38	6.26626e-36	1349	CSP41B	-
comp35227_c0	509.67	623.33	810	3288.67	3794.33	8.7	9.69	11.92	45.09	58.69	1.63949e-38	9.04188e-36	1561.05	BHLH57	-
comp39381_c0	356.33	1050.67	664.33	82.67	11.33	9.46	25.46	15.34	1.78	0.28	1.98517e-38	1.08343e-35	995	-	-
comp33968_c0	94.12	380.71	299.05	2510.55	2951.48	1.26	4.6	3.44	26.72	35.6	2.48222e-38	1.34073e-35	1997	-	-
comp35389_c0	628.33	364	172.67	44.33	0	15.52	8.26	3.7	0.89	0	2.68325e-38	1.43453e-35	1073	-	-
comp41678_c2	6639.39	1285.35	4258.95	3047.07	22684.3	1423.17	252.79	796.49	540.17	4476.62	2.82372e-38	1.49438e-35	122.82	-	-
comp42072_c0	2470.08	3553.65	9385	31087.1	24301.8	85.68	111.29	279.31	858.51	756.87	5.60533e-38	2.9368e-35	772	SRP	-
comp20547_c0	1167	975	306	18	1.33	53.99	39.27	11.08	0.72	0.05	9.27012e-38	4.8088e-35	571.88	-	-
comp27911_c0	7402.33	9465.67	7378	2145.67	295.33	254.91	294.29	218.16	58.42	9.16	1.15614e-37	5.93861e-35	777	-	-
comp13092_c0	172.67	3202	807	40	42	54.66	909.7	219.45	9.99	12.04	1.26962e-37	6.45819e-35	84.42	-	-
comp19411_c0	365.67	3289.33	490.67	339.67	128.33	35.18	286.24	40.71	25.15	11.02	2.50948e-37	1.25384e-34	277	TUBB1	tubulin beta
comp32614_c0	2272.67	2250.33	3311.67	9883	16873.3	68.47	70.72	90.21	228.43	444.45	2.51281e-37	1.25384e-34	866.48	-	-
comp39473_c0	2359.33	2164.33	1001.33	134	6.33	36.26	30.69	13.46	1.63	0.09	2.75958e-37	1.36399e-34	1710	CYP75B1	flavonoid 3'-monooxygenase
comp13629_c0	880.33	3143.67	1308	231.67	34	47.18	155.11	61.18	9.81	1.67	2.79621e-37	1.36918e-34	491	-	-
comp40786_c0	496	3242	2107.33	39.67	0.67	11.28	67.5	42.52	0.73	0.01	3.49272e-37	1.69439e-34	1140.07	pat3-k1	-
comp36292_c0	4160.33	26535.7	11416.7	2495	283	371.39	2177.95	891.67	179.57	23.29	4.21024e-37	2.02374e-34	294	-	cation efflux system protein, CDF family
comp11982_c0	294.33	926.67	129	39.33	2	5.17	14.42	1.92	0.53	0.03	4.38262e-37	2.08744e-34	1542	AMT1-3	-
comp38782_c0	8484	10239.3	5265.33	1725.67	332	156.99	173.38	85.9	25.33	5.74	5.48839e-37	2.59057e-34	1418.52	PETH	ferredoxin--NADP+ reductase
comp33601_c0	0	0	0	31	254	0	0	0	2.44	22.59	6.0227e-37	2.81739e-34	277.53	-	-
comp39611_c0	143.33	844	281	22.33	1.67	2.63	14.51	4.65	0.34	0.03	6.21887e-37	2.88341e-34	1395.35	-	-
comp41420_c0	2900.67	5753.67	6268.67	23358.7	50294.6	100	196.77	175.23	480.32	1042.47	1.22984e-36	5.65221e-34	901.2	-	-
comp26558_c0	27627.3	76724.3	21449	2745	475.67	562.89	1438.52	381.27	44.42	8.82	1.48895e-36	6.78351e-34	1292	-	flavonol 3-O-methyltransferase
comp34380_c0	11351.3	15920.7	7941.33	757.33	75	220.78	281.42	133.3	11.75	1.32	2.18115e-36	9.85144e-34	1369	GAPB	glyceraldehyde-3-phosphate dehydrogenase (NADP+) (phosphorylating)
comp26416_c0	1211	2845	2152.67	2130.67	241	108.9	233.34	168.23	154.26	19.7	3.39684e-36	1.52112e-33	294	-	-
comp30586_c0	0.67	0	0	111.33	232.67	0.03	0	0	3.93	9.28	3.8213e-36	1.69669e-33	602	-	-
comp36485_c0	4470.33	14301.3	5500.66	3473.33	398.67	76.08	223.49	81.75	47.47	6.16	3.89024e-36	1.71279e-33	1546	CYP76B6	-
comp41824_c0	581.67	92	232	618	5345.67	10.53	1.58	3.74	9.39	91.01	3.98019e-36	1.73778e-33	1427	HSP70	heat shock 70kDa protein 1/8
comp39408_c0	1010.67	3570	1252.67	479.33	3.67	22.24	73.01	24.29	8.72	0.07	4.14726e-36	1.79576e-33	1185	At1g21890	-
comp18689_c0	12562.2	1806.12	7288.81	7292.08	57596.2	437.36	57.82	221.75	210.65	1852.35	4.34772e-36	1.86713e-33	755	-	-
comp41970_c0	891.67	822	1322.33	8219.33	10079.3	23.56	19.07	35.96	172.67	267.29	4.44922e-36	1.89519e-33	975.65	PCMP-H12	-
comp40734_c0	330	1796.33	820	100	65	4.49	23.61	13.89	1.28	0.89	9.30149e-36	3.9301e-33	1765.15	At1g34300	-
comp13473_c0	8330.67	6243.67	2059.65	803.33	664.67	620.88	430.14	134.06	49.01	45.37	9.61761e-36	4.03117e-33	353	-	-
comp31079_c0	720.88	1435.1	371.43	46.21	8.84	23.58	42.92	10.55	1.18	0.27	1.12509e-35	4.67831e-33	809	ndhM	-
comp41729_c0	41	72.33	199	1864.67	1902.33	1.24	1.97	5.14	44.37	51.66	1.21318e-35	5.00489e-33	890	-	-
comp37256_c0	2649.58	4907.38	2814.11	1444.84	192.97	87.48	146.05	80.25	37.49	5.78	1.32212e-35	5.4117e-33	806	Cht5	chitinase
comp34084_c0	1948.67	1952.67	1005	153.33	22	56.69	51.57	25.12	3.45	0.56	1.36629e-35	5.54915e-33	929.37	At4g02530	-
comp30729_c0	5054.33	5606	2997	1144.67	555.67	235.6	238.41	121.02	42.39	23.49	1.55835e-35	6.28051e-33	569	PGR5	-
comp33262_c0	0.67	0.33	69.33	585.33	2081.33	0.01	0	0.9	7.08	28.42	2.10765e-35	8.42946e-33	1777	-	-
comp20174_c0	1171.33	1529.33	865	211.33	53	66.04	78.54	42.28	9.59	2.73	2.63903e-35	1.04748e-32	470	-	-
comp43236_c0	2863.33	3743.18	1755.01	386.32	250.36	78.35	93.16	41.48	8.44	6.28	7.57824e-35	2.98531e-32	972	CDSP32	-
comp37644_c0	2960.67	7989.67	5764.33	1945.67	40.33	96.71	234.72	162.49	50.34	1.19	9.80291e-35	3.83287e-32	815	CHN50	chitinase
comp27647_c0	311.33	760	319	31.33	0.33	35.87	80.31	32	2.94	0.04	1.0423e-34	4.04511e-32	229	-	-
comp40186_c2	0	0	0	89	204.33	0	0	0	20.4	52.27	1.15124e-34	4.43508e-32	94.06	-	-
comp25822_c0	14525	206013	65370.3	1497	63.67	1002.01	12929.1	3909.82	81.53	4.01	1.19634e-34	4.57517e-32	384	-	-
comp12645_c0	0	0	5	325	413.67	0	0	0.13	7.65	11.04	3.08066e-34	1.1696e-31	903	-	-
comp41860_c0	45.67	18	832	5595	6868.33	2.13	0.67	19.89	121.72	147.41	4.36592e-34	1.64564e-31	877.49	-	-
comp41024_c0	2258.67	17374.3	5027.99	3608.67	641	34.82	204.93	70.84	38.87	10.16	5.09779e-34	1.90777e-31	1765.55	CCR1	cinnamoyl-CoA reductase
comp13573_c0	1388	162	162.67	36	8.33	244.12	26.17	24.94	5.18	1.31	7.01636e-34	2.60715e-31	150	-	-
comp21056_c0	1	0.67	265	4546.33	7352.67	0.03	0.02	6.45	101.52	187.96	8.30052e-34	3.04564e-31	944	FBP2	MADS-box transcription factor, plant
comp20768_c0	489.33	3145.67	920	54.33	21.67	19.73	115.76	32.2	1.76	0.8	8.31269e-34	3.04564e-31	656	MA4_106O17.52	-
comp33489_c0	4155.26	17833.4	10844.1	3086.58	1635.44	371.07	1442.55	835.77	221.9	133.08	1.32117e-33	4.80694e-31	298	-	-
comp37889_c0	0	5.33	132.33	1017.33	1070.33	0	3.03	25.52	67.61	80.57	1.44841e-33	5.23355e-31	217.13	-	-
comp2208_c0	613.4	4692.23	2416.56	546.75	337.23	270.62	1870.25	911.17	192.33	135.63	1.49992e-33	5.38254e-31	60.55	-	-
comp41129_c0	1477.67	5768	1193	547	22.67	34.88	125.21	24.58	10.04	0.48	2.75727e-33	9.82734e-31	1115	-	flavonol 3-O-methyltransferase
comp40011_c0	6850.67	7690.33	5137	2185.33	306	234.29	242.2	153.3	59.12	9.65	3.0399e-33	1.07614e-30	770	-	carbonic anhydrase
comp40787_c0	2237.33	2079.67	4811.67	17380.3	16056.3	31.73	26.54	58.31	195.6	203.92	3.59764e-33	1.26504e-30	1896	SPL17	-
comp30328_c0	140.67	327.67	529.67	2473.67	3151.33	2.85	6.08	9.36	40.16	58.29	3.86465e-33	1.34987e-30	1301	NFYA3	nuclear transcription factor Y, alpha
comp34781_c0	5149.67	10672.3	3780.33	4879.33	569	167.67	314.56	106.32	125.27	16.71	4.27003e-33	1.48159e-30	817	-	-
comp42366_c0	2928	4212.67	1849	466.33	92.33	268.65	360.03	149.51	35.67	7.83	5.43697e-33	1.87407e-30	284	-	-
comp41830_c0	6030.33	31723.7	14780	5629	1075.3	99.56	478.04	215.67	73.29	16.98	8.05248e-33	2.75747e-30	1577.88	HSR201	-
comp25230_c0	48.67	448	203	0	0	2.6	21.23	12.5	0	0	8.52709e-33	2.90104e-30	455.26	-	-
comp40963_c0	20417.3	16851	11128.7	1509.33	464.33	280.75	209.82	131.88	16.35	5.8	8.8795e-33	3.00144e-30	1939	GAPN	glyceraldehyde-3-phosphate dehydrogenase (NADP)
comp36522_c0	0	240.67	0	57.33	0	0	8.69	0	1.89	0	1.02213e-32	3.43283e-30	662	-	-
comp39404_c0	3942.33	1584	1112.67	5.67	0	107.6	39.91	26.37	0.13	0	1.18466e-32	3.95338e-30	969	-	-
comp37835_c0	2548.33	1398.33	1676.33	6888.33	10444	185.3	94.45	102.14	274.68	414.71	1.21439e-32	4.02695e-30	449.03	-	-
comp41761_c1	191.33	196	640	2594.67	6173.67	56.46	50.21	168.53	695.02	1972.97	1.40264e-32	4.62192e-30	83.96	-	-
comp24604_c0	0	218	0	63.67	0	0	11.5	0	3.34	0	1.43265e-32	4.6913e-30	434.29	-	-
comp35548_c0	2294.67	2637.67	1589.33	572.67	109	69.72	74.08	42.1	14.1	2.97	2.55535e-32	8.31568e-30	867	LSD1	-
comp40600_c0	452.67	1727.33	320.67	347.67	67	10.19	35.57	6.28	6.38	1.39	2.67364e-32	8.64692e-30	1173.4	PER47	peroxidase
comp20870_c0	279.67	514.67	624.33	1957.33	2192	3.66	6.17	7.09	20.54	26.11	3.9288e-32	1.26283e-29	2024	PDR3	small multidrug resistance protein, SMR family
comp28611_c0	1.33	8.67	191.67	787.67	1854	0.05	0.25	14.94	26.19	66.53	4.38633e-32	1.4013e-29	629.16	-	-
comp34499_c0	621.67	3051.33	560.33	50.33	0	24	113.91	19.88	1.64	0	7.76589e-32	2.46593e-29	658.21	C1	myb proto-oncogene protein, plant
comp39051_c0	9197.33	103548	53306	1459.67	195.33	473.9	4804.31	2353.7	59.56	9.05	8.9942e-32	2.83875e-29	520	-	-
comp38203_c0	1077.33	442.67	652.67	79.67	6.33	18.95	7.5	11.32	1.13	0.11	1.19164e-31	3.73855e-29	1422.76	BGLU18	beta-glucosidase
comp32685_c0	748.67	936.33	1790	5711.33	5914.33	10.9	12.31	22.29	66.16	77.04	1.30621e-31	4.07359e-29	1845	-	-
comp40713_c6	8047.67	15168	6669	1547.33	149.67	237.79	405.92	169.9	35.78	4.06	2.64547e-31	8.20144e-29	902	PNC1	peroxidase
comp34886_c0	5800.33	7088.33	3945.33	1290.67	86.33	225.55	246.4	132.74	39.14	2.9	2.83564e-31	8.73927e-29	695.98	-	-
comp41945_c0	730.67	1358.33	1383	73.67	12	13.87	22.89	21.79	0.94	0.3	3.15908e-31	9.67916e-29	1381.99	CRK10	-
comp37940_c0	1350.33	4927.33	1788	121.33	36.67	29.64	98.56	33.97	2.07	0.74	3.35449e-31	1.02181e-28	1209	PUP1	-
comp32349_c0	509.33	497.33	186	23.67	2.33	28.78	22.79	8.56	1.17	0.14	3.82924e-31	1.15968e-28	491.02	-	-
comp25607_c0	694.67	135.67	395.67	706	6303.67	41	7.51	20.6	34.91	347.82	4.1879e-31	1.26101e-28	441	HSP70	heat shock 70kDa protein 1/8
comp38526_c0	68.33	74.67	310.33	1550.26	1930.78	7.3	6.12	40.69	101.44	144.76	4.4379e-31	1.32866e-28	281.16	-	-
comp42339_c0	5731	770.33	3044.33	1401.67	16828.7	250.91	31.14	117.31	51.02	684.65	5.5708e-31	1.65836e-28	596	-	-
comp26087_c0	515	243.33	456.33	1173	4685.33	22.75	9.87	17.5	42.02	190.01	6.15799e-31	1.8228e-28	599	-	-
comp12883_c0	597.33	690.33	801.67	2115.33	3404.33	7.6	7.96	8.78	21.5	39.13	9.32346e-31	2.74429e-28	2098	At5g47070	-
comp14889_c0	1622	1944	668.67	239	0.33	66.37	72.03	23.57	7.74	0.01	1.13598e-30	3.30883e-28	652	-	-
comp42625_c0	1093.33	1615.98	1883.43	5421.1	6349.1	19.57	26.3	29.04	77.58	102.8	1.13677e-30	3.30883e-28	1490	pkaC	-
comp33760_c0	167	46	135	1375.33	1547.33	3.7	0.93	2.58	24.18	31.13	1.31748e-30	3.81363e-28	1205	-	-
comp39954_c0	2347	1945.33	900	476.67	366.67	90.08	58.59	29.75	12.94	12.55	1.72246e-30	4.95852e-28	742.22	-	-
comp43182_c0	5357	4522.33	2907	580.67	299.33	101.61	78.65	48.02	8.81	5.22	1.81544e-30	5.19762e-28	1391	-	phosphoribulokinase
comp42343_c0	1268.45	1564.15	2023.36	7763.88	8191.01	43.88	48.8	60.08	214.18	254.71	2.04383e-30	5.81968e-28	774	VIT_09s0002g03780	-
comp13638_c0	4	0	3.67	192.67	326.67	2.06	0	1.57	76.39	147.18	2.05533e-30	5.82082e-28	53.86	-	-
comp31214_c0	9125.67	19719	6023.33	3584.33	2056.67	210.35	415.96	123.04	65.19	43.14	2.5524e-30	7.18968e-28	1142.1	-	-
comp32023_c0	167	598.33	360.67	13.67	0.67	3.49	11.52	6.6	0.23	0.01	3.41744e-30	9.57486e-28	1255	-	-
comp13771_c0	1360.33	1452	741	298.33	135.33	76.92	74.36	35.98	13.39	6.89	4.0523e-30	1.12367e-27	473	PIN1C	-
comp27360_c0	5127.05	3920.09	2886.17	148	53	103.3	73	50.87	2.43	0.98	4.05346e-30	1.12367e-27	1303	SAMT	jasmonate O-methyltransferase
comp38561_c0	316	2300.67	3515	6344	15077.3	4.13	27.49	39.78	67.39	179.38	4.09701e-30	1.12976e-27	2036.58	Os05g0572700	protein phosphatase
comp38049_c0	747.67	400	50.33	3.67	0.67	41.53	19.06	2.78	0.08	0.02	4.5696e-30	1.25348e-27	592.06	LCAT1	-
comp42779_c0	960.67	3011.67	739	631	67.33	58.52	167.9	39.12	30.03	3.67	4.82909e-30	1.31776e-27	434	Dctpp1	-
comp36761_c0	967.67	4285.33	3161.67	638	327	13.83	55.91	39.14	7.35	4.25	4.8715e-30	1.32245e-27	1856	Xyl2	beta-glucosidase
comp39229_c0	3.33	9.33	43.33	541.33	1060	0.24	0.15	1.8	18.61	42.98	5.88078e-30	1.5882e-27	764.39	-	-
comp35980_c0	21593.7	7922	5483	1538.67	401	974.61	328.33	215.04	55.65	16.5	7.30187e-30	1.96188e-27	586	PSBR	photosystem II 10kDa protein
comp47279_c0	220.33	1485.67	334.67	89	9	4.65	28.62	6.14	1.5	0.17	7.40329e-30	1.97898e-27	1252	SCL32	-
comp17835_c0	5348.33	2062.33	1731.67	828.33	549.33	141.44	50.14	39.87	17.58	13.26	7.48211e-30	1.9899e-27	998	GDCSH	glycine cleavage system H protein
comp40685_c0	127	4408	1981.67	88.67	5.67	2.96	92.69	39.75	1.71	0.12	7.82881e-30	2.07159e-27	1145	pod	peroxidase
comp35119_c0	0	0	0	98.67	170	0	0	0	5.73	11.53	8.52883e-30	2.24548e-27	354	-	-
comp22386_c0	1152.33	524.36	369.67	62.33	0	467.61	192.31	129.94	19.65	0	8.652e-30	2.26652e-27	65.42	-	glucan endo-1,3-beta-D-glucosidase
comp19897_c0	742	699	721	3119.67	3707.67	23.23	19.91	18.81	73.43	102.71	9.1856e-30	2.39433e-27	870.33	At5g65410	-
comp40704_c0	1261.33	575.33	874.67	3745.33	5392.67	53.69	21.78	31.35	104.53	167.6	9.84995e-30	2.5548e-27	697.93	-	-
comp41992_c0	1364.33	3165.72	1126.33	631.31	410.22	101.71	234.01	96.6	48.48	33.94	1.10903e-29	2.86235e-27	307.02	GSO2	protein-serine/threonine kinase
comp41678_c3	806.74	101.6	227.25	305.87	2139.39	476.47	55.79	118.58	151.7	1179.69	1.55825e-29	4.00203e-27	44.04	-	-
comp31949_c0	410	189	301	1250.67	2041.33	9.44	3.96	5.96	22.95	42.45	1.87701e-29	4.79718e-27	1161	pabpc1-a	-
comp35402_c0	2548.33	2398.33	3302.67	11554.3	12278.3	56.69	48.02	64.4	192.13	237.63	2.56572e-29	6.52553e-27	1221.77	GRF4	-
comp41898_c0	1330.33	4162.33	1421.67	774	178	21.07	63.79	26.82	10.28	3.01	3.61371e-29	9.14652e-27	1526.58	-	-
comp41961_c0	513.67	643	1510.33	5023.09	8933.11	61.3	70.87	157.63	436.77	919.14	4.01756e-29	1.01198e-26	228.58	-	-
comp13351_c0	6949.67	12614	4507.67	1660	753.33	168.78	281.24	95.33	32.33	16.76	4.31132e-29	1.0792e-26	1086	ACO	aminocyclopropanecarboxylate oxidase
comp39010_c1	5144.67	3189.67	1202.67	745.33	109.33	212.23	121.2	44.3	24.99	4.41	4.32563e-29	1.0792e-26	621.85	-	-
comp39668_c0	9043.33	8917	5597	1573.67	1009	522.84	474.42	286.45	52.15	35.69	4.6324e-29	1.15026e-26	541.48	-	-
comp41127_c2	2398.33	2087.33	3427	12925.9	20911	126.09	101.99	153.53	424.42	704.54	4.89711e-29	1.21026e-26	581.32	EDR1	sterile alpha motif and leucine zipper containing kinase AZK
comp38427_c0	0	0	5	85.67	259.33	0	0	0.26	4.22	14.36	4.95745e-29	1.21942e-26	438	-	-
comp35729_c0	184.59	1601.96	539.46	19.88	0	4.52	45.21	14.51	0.55	0	5.04606e-29	1.23541e-26	912.45	MYB5	myb proto-oncogene protein, plant
comp19223_c0	806.33	1698.33	789	100.67	4	16.3	31.71	13.86	1.66	0.07	6.71915e-29	1.63738e-26	1308	SHR	-
comp40430_c0	1524.33	1475.33	1140.33	237.67	19.67	28.19	20.12	16.71	3.41	0.29	7.03726e-29	1.70696e-26	1570.05	-	-
comp27674_c0	4592	20901.3	13880.7	5802	1013.33	183.49	704.99	474.59	194.66	37.4	8.25183e-29	1.99234e-26	663.33	CER3	-
comp27730_c0	633.67	5192	4616.33	10537.7	19532.7	27.23	202.46	170.5	360.6	758.57	1.13062e-28	2.71728e-26	622	OLE1	-
comp14430_c0	8	2	7.33	424.33	1167	0.41	0.09	0.31	16.35	51.59	1.33786e-28	3.20066e-26	544	DL	-
comp32056_c0	98642	41091	42402.7	2939.33	4311	2878.96	1085.72	1057.72	69.11	113.47	1.62504e-28	3.87004e-26	921	-	-
comp19741_c0	466.67	1637	667.67	139.33	67.33	16.01	51.11	19.8	3.72	2.11	1.94858e-28	4.61955e-26	775	COL5	-
comp43642_c0	201	1517.33	663	166	29.67	56.51	385.26	160.18	37.42	7.55	2.11686e-28	4.99588e-26	95.04	CPK3	-
comp41341_c0	2228.33	13103.7	7412.33	2576.33	1131.67	23.15	126.09	70.71	19.55	8.67	2.13125e-28	5.00729e-26	2700.03	TUR2	small multidrug resistance protein, SMR family
comp40995_c0	922.33	2617.33	1250.67	952.67	196.67	22.67	56.46	23.82	16.89	3.99	2.29583e-28	5.36988e-26	1162.05	-	-
comp17838_c0	1327.67	4998	1859	254.67	14	115.97	396.12	140	17.32	1.06	2.38314e-28	5.54934e-26	305	IAA16	-
comp37905_c0	6436.67	13151.7	6471.33	1797.67	1568	165.54	308.33	143.89	36.76	36.55	2.64383e-28	6.12912e-26	1033	HAT5	homeobox-leucine zipper protein
comp35272_c0	35489.3	30581	19705.3	7288.67	1356.33	1544.75	1209.17	739.87	252.61	53.29	3.87703e-28	8.94843e-26	612	SEND33	ferredoxin
comp41455_c0	21008.3	56238	28545.3	9846.33	946	485.06	873.2	465.7	162.05	17.03	4.38002e-28	1.0065e-25	1330.7	LOX2.1	lipoxygenase
comp44816_c0	1269.37	766.78	263.4	42.03	57.42	82.2	45.37	14.87	2.2	3.4	4.59665e-28	1.05167e-25	407	At1g07440	tropine dehydrogenase
comp31739_c0	0	605.67	7	168.33	0	0	39.2	0.44	9.72	0	4.94077e-28	1.12548e-25	367	-	-
comp26560_c0	38.33	743	320.67	2	0	1.64	29.32	11.93	0.06	0	6.03767e-28	1.3694e-25	617	-	-
comp12961_c0	194.67	1882.33	354	219	63.67	7.92	69.16	12.32	6.89	2.3	7.14889e-28	1.61445e-25	660	-	-
comp14161_c0	991.33	512	515	129.67	63.67	251.22	118.21	112.73	25.77	14.59	8.9484e-28	2.01216e-25	105	-	-
comp13321_c0	3461	13181.3	7779.33	4393.33	504.67	44.87	154.85	86.96	45.06	5.94	9.47685e-28	2.12188e-25	2055	RGS1	-
comp20807_c0	21	899	128	24	0	1.35	53.64	7.38	1.31	0	1.17756e-27	2.62535e-25	398	-	-
comp24606_c0	2222.33	2545.67	2434	315.33	89	79.23	83.85	75.89	8.92	2.91	1.39035e-27	3.08664e-25	734.89	-	-
comp27336_c0	503.33	439.67	981.67	3581	3456.67	13	10.03	21.83	70.85	78.04	1.67501e-27	3.7029e-25	1056.81	PEX4	-
comp40648_c0	423	412.33	460.33	1408	2239	8.42	6.75	9.53	92.28	220.55	1.825e-27	4.01753e-25	911.99	At3g47200	-
comp40112_c0	905.33	5705	1367.67	51.33	13	15.74	87.63	16.77	1.05	0.22	2.29305e-27	5.02677e-25	1508.73	AHA10	H+-transporting ATPase
comp42937_c0	1887.67	2901.67	2406.33	315	81.33	101.08	142.07	112.36	13.54	3.99	2.85914e-27	6.24163e-25	492	COPT1	-
comp41324_c0	52	1092.67	88	51.67	6.67	1.46	28.44	2.17	1.17	0.16	3.35544e-27	7.29467e-25	932.25	-	-
comp25506_c0	20.67	1	83.33	486.33	558	13.58	0.52	43.37	239.87	311.5	3.71011e-27	8.03238e-25	43.69	-	-
comp36324_c0	10921	66534	20104.3	9190.67	3899.67	231.37	1274.19	367.24	155.83	74.07	3.95197e-27	8.5208e-25	1258	AN3	naringenin 3-dioxygenase
comp18609_c0	5398.33	57162.7	26970.3	6004	3220.67	276.45	2677.07	1200.09	245.38	150.56	4.39493e-27	9.43703e-25	516	TRX2	thioredoxin 1
comp18389_c0	1951.33	1379.67	2439.33	11345.3	18184	97.51	61.38	103.28	448.32	811.37	5.51107e-27	1.17854e-24	543	FPF1	-
comp29625_c0	49	1094.67	664.67	207.33	24.33	2.1	40.74	24.1	6.75	0.94	6.8406e-27	1.45691e-24	631.41	At1g66480	-
comp41355_c0	400.33	888.33	312	21.67	16.67	9.19	18.63	6.21	0.4	0.34	6.9111e-27	1.46597e-24	1154	-	-
comp33067_c0	59.33	206	551	13614	18712.7	2.18	6.94	17.49	399.67	624.09	6.9438e-27	1.46696e-24	724	MADS16	MADS-box transcription factor, plant
comp36222_c0	1327.67	5174.67	3212.67	1314.33	209	83.47	288.09	165.41	66.15	12.62	7.41185e-27	1.55955e-24	421.83	KCS19	-
comp33238_c0	0	0.33	7.33	197.37	508.68	0	0.03	0.57	14.13	41.63	7.56569e-27	1.58556e-24	242.1	-	-
comp40470_c0	1692	4123.67	1616.67	1622.67	332.67	16.57	37	13.78	12.85	2.96	8.49899e-27	1.77405e-24	2696	Os01g0875500	beta-galactosidase
comp30788_c0	2	67.67	67.67	566	258	0.09	3.03	2.91	22.36	11.56	8.55371e-27	1.77839e-24	534	OPT4	-
comp36980_c0	626.67	1978	913.67	200.67	103.67	11.79	33.99	14.5	3.06	1.81	8.69557e-27	1.80074e-24	1401.15	PERK1	-
comp41901_c3	3796.33	3831	2500.67	949	467.67	104.59	96.36	76.81	21.17	11.63	1.1262e-26	2.32303e-24	935.04	OsI_027381	-
comp29819_c0	17.33	11	136	761	1135	1.66	0.96	11.01	57.23	97.15	1.23512e-26	2.5377e-24	280.54	-	-
comp40679_c0	608	846	475.67	32	1	15.2	19.05	10.13	0.64	0.02	1.34323e-26	2.74906e-24	1078	RUP2	-
comp29477_c0	621	2095.33	1250	1381.33	104.33	16.26	50.5	28.54	28.89	2.49	1.47331e-26	3.00355e-24	1006	WRKY14	-
comp33812_c0	0	0	0.33	58.33	158.67	0	0	0.03	4.46	13.63	1.79539e-26	3.64597e-24	280	-	-
comp30246_c0	4148	1944.67	1647.67	1909.67	514.67	190.6	87.23	63.81	68.61	17.52	2.16035e-26	4.37017e-24	605.9	-	-
comp22699_c0	0	162.33	0	44	0	0	14.43	0	3.49	0	2.24274e-26	4.51939e-24	272	-	-
comp37364_c0	1362	2957.33	1354	319.33	203.67	58.57	117.28	51.01	10.62	8.01	2.31185e-26	4.6408e-24	610	-	-
comp24147_c1	2216.67	1670.67	993.67	502.33	279.67	27.1	18.77	10.54	4.93	3.07	2.88905e-26	5.77733e-24	2165.21	typA	GTP-binding protein
comp36363_c0	568.67	2655.33	2547	5635.33	7321.33	5.28	22.3	20.38	41.64	61.68	3.60553e-26	7.18268e-24	2870	CLV1	-
comp87044_c0	0	0	0	61	155.33	0	0	0	2.92	8.22	4.40641e-26	8.74488e-24	459	-	-
comp40596_c0	1169.67	8762	2766.67	1163	336.67	29.24	160.25	52.15	19.12	6.4	4.55102e-26	8.99779e-24	1208.78	LAR	-
comp28885_c0	1718.67	684	1374.33	3852.33	4547	45.68	15.41	28.11	57.24	68.71	4.69867e-26	9.25479e-24	1263.41	At1g66830	-
comp37085_c0	0	434.67	276	3.33	2.67	0	14.32	8.72	0.09	0.08	5.34e-26	1.04786e-23	727	MA4_106O17.52	-
comp36471_c0	21591.3	9506	5998.33	2959	1808.33	325.54	129.6	77.82	35.66	24.66	5.48665e-26	1.07262e-23	1772	-	glutamine synthetase
comp34455_c0	8.67	43.33	216.67	1447	1222	0.21	0.9	4.43	27.71	25.69	5.90713e-26	1.15053e-23	1129.55	-	-
comp14184_c0	26.33	580	570.67	74.33	2.33	1.93	37.28	35.44	4.05	0.16	6.51751e-26	1.26341e-23	370	WRKY40	-
comp12250_c0	4782.42	958.21	2258.19	3831.57	20700.5	247.28	46.13	102.72	163.75	992.45	6.53493e-26	1.26341e-23	505	-	-
comp36756_c0	99.33	491.67	957.67	2933.33	1674.33	2.38	10.54	19.6	55.56	35.83	7.23882e-26	1.39435e-23	1122	AIL1	AP2-like factor, ANT lineage
comp40875_c1	473.09	497.29	615.89	1573.69	2874.03	58.87	57.19	57.03	138.68	266.89	7.88029e-26	1.50816e-23	236.77	-	-
comp33181_c0	671.67	2960.33	17387.7	40522.7	53773	10.41	41.36	231	495.47	747.79	7.88722e-26	1.50816e-23	1729	CYP78A11	-
comp40156_c0	4109	2890.67	2078.67	616.67	85.67	113.18	72.73	49.81	13.62	2.14	8.1783e-26	1.55813e-23	959	At1g07440	tropine dehydrogenase
comp41905_c0	736	3044.33	814	362.67	155.33	11.93	51.03	19.35	13.23	10.42	9.11145e-26	1.72962e-23	1111.02	At5g39030	interleukin-1 receptor-associated kinase 4
comp26295_c0	3038.33	13096.3	6364.33	4468	768.33	20.82	81.37	37.74	24.04	4.75	9.30144e-26	1.75932e-23	3875	ABCB2	ATP-binding cassette, subfamily B (MDR/TAP), member 1
comp41820_c0	1499	2547.33	1736.67	453.33	204.67	92.46	136.32	100	21.72	9.31	9.58304e-26	1.80606e-23	466.65	SD18	-
comp17556_c0	604.67	4665.33	2518.67	740.33	254	36.75	258.55	132.74	36.19	13.96	1.08404e-25	2.0357e-23	436	-	-
comp41029_c0	200.22	116.67	237.93	2616.67	4476.33	14.95	6.36	10.95	92.12	183.63	1.11849e-25	2.09289e-23	514.58	-	-
comp42030_c0	4810	21125	19439.7	4345.67	2010	466.27	1851.75	1623.28	334.15	177.03	1.15541e-25	2.15429e-23	275	-	-
comp25918_c0	2624.33	3390.33	1813.67	821.67	338.33	41.89	49.8	25.13	10.58	4.99	1.17595e-25	2.1848e-23	1651.81	-	malate dehydrogenase
comp26153_c0	810	1075	573.67	93.67	40.33	42.15	50.45	25.49	3.93	1.88	1.20021e-25	2.222e-23	517	-	-
comp38465_c0	1206.53	3778.32	3216.45	934.9	556.67	33.86	92.54	76.51	29.32	23.15	1.23082e-25	2.27065e-23	829.47	AAP2	-
comp14720_c0	5035.33	2059.67	1973	976.33	1248.33	69.64	25.86	23.56	10.73	15.71	1.37762e-25	2.53254e-23	1925	GH3.5	-
comp15480_c0	1206.67	1123.84	541.27	133.82	43.58	25.72	21.83	9.99	2.28	0.84	1.72909e-25	3.16756e-23	1245	Os11g0171300	fructose-bisphosphate aldolase, class I
comp17994_c0	959.33	1401	1068.33	3463	338.67	25.04	33.48	24.28	71.92	8.11	1.87821e-25	3.42875e-23	1011	CXE15	-
comp17232_c0	0	0	0	65.67	137.33	0	0	0	2.98	7.14	1.99969e-25	3.63784e-23	462	-	-
comp30216_c0	1831	2756.33	1114.67	432	33.33	74.55	101.45	38.99	14.14	1.3	2.10481e-25	3.81582e-23	648.46	FKBP17-2	-
comp43009_c0	4970.67	1918.67	1306.67	696.33	224.33	264.67	95.28	61.3	30.6	10.92	2.55049e-25	4.60785e-23	490	COX6B-1	cytochrome c oxidase subunit VIb
comp36749_c0	0	198.33	251	263.67	789.33	0	79.8	96.17	92.74	326.95	2.71368e-25	4.88583e-23	59.79	-	-
comp36314_c0	4130	3512.33	1927.67	720.67	354.33	98.14	75.4	39.32	13.65	7.58	2.93541e-25	5.26695e-23	1127	-	-
comp18072_c0	525.67	1995	1091	605.67	96.33	36.2	124.1	64.43	32.89	5.94	3.09335e-25	5.5314e-23	389	-	-
comp32207_c0	529.67	243.67	118	28	0	31.62	13.45	6.14	1.35	0	3.61124e-25	6.43551e-23	442	CHAT	-
comp30255_c0	120.33	1456.67	1128	1288.33	217.67	1.48	16.08	11.95	12.42	2.41	4.0402e-25	7.17554e-23	2168	ABCG6	ATP-binding cassette, subfamily G (WHITE), member 2
comp38387_c0	619.67	1353.33	1041	240.67	119.33	11.6	24.15	17.8	3.78	2.14	4.63379e-25	8.20196e-23	1361.45	-	glutamine synthetase
comp31867_c0	36446.7	46535.3	25045.7	4606.67	1312	588.63	682.45	349.19	59.27	19.39	4.68364e-25	8.26229e-23	1647.18	RCA1	-
comp37418_c0	466.84	721.14	242.02	164.3	9.77	25.94	36.85	11.81	7.3	0.49	4.80539e-25	8.44862e-23	471	-	-
comp27339_c0	8297.67	3967.33	5256.33	1665.67	95	559.29	241.15	304.29	89.75	5.75	4.97039e-25	8.70948e-23	397	PSBT	-
comp34404_c0	1707.67	2365	1545	581.67	114.67	27.75	34.19	21.64	7.61	1.71	5.13782e-25	8.97285e-23	1630.58	BAT1	-
comp35112_c0	3095	12924.3	5637.67	1881.67	1043	43.75	226.89	84.59	16.54	10.31	5.69768e-25	9.91755e-23	1947.34	AAE7	acetyl-CoA synthetase
comp16189_c0	2691	3087.33	1742	399.67	243	40.86	42.67	22.92	4.77	3.35	5.83549e-25	1.01238e-22	1747	PLT5	-
comp63439_c0	0	421.33	19.67	81.67	0	0	8.29	0.37	1.39	0	6.32307e-25	1.09335e-22	1221	ddx17	ATP-dependent RNA helicase
comp33352_c0	11257	45507	37084	5744.33	953	525.35	2033.88	1535.67	222.05	41.77	6.41509e-25	1.10561e-22	546.35	-	-
comp29963_c0	1603	2425.33	2878.67	5668.67	8116.33	21.53	29.62	33.38	60.88	99.1	6.5965e-25	1.13315e-22	1981	CIPK12	-
comp35015_c0	4623	1726.33	2472.33	295	207.67	141.3	48.77	66.71	7.2	5.83	8.89413e-25	1.52284e-22	850.56	WRKY70	-
comp39658_c0	32831	22174.3	50288.7	16804.7	935.33	2585.94	1573.87	3398.85	1042.65	65.05	9.13011e-25	1.55816e-22	340	-	-
comp39428_c0	153.67	1343.67	458.33	10.67	0.33	4.75	39.07	13.34	0.39	0.04	9.16506e-25	1.55904e-22	703.87	MYB12	myb proto-oncogene protein, plant
comp39004_c0	2021	7069	4015	1177	840.33	52.15	166.84	89.9	24.64	19.75	9.4437e-25	1.60124e-22	1026	-	-
comp40470_c1	8743.67	11763	6172.67	3407	1371	105	129.7	64.57	32.88	15.08	1.03244e-24	1.74492e-22	2197	TPT	-
comp40159_c0	721.33	6645	3551.33	432.67	187.33	10.98	93.15	45.32	5.23	2.51	1.07004e-24	1.80265e-22	1760.95	STP5	-
comp39077_c0	0	0	1.33	7.33	210.67	0	0	0.07	0.31	9.52	1.1559e-24	1.94106e-22	503.41	-	-
comp24605_c0	67.67	576	63.33	0	5.33	2.84	21.65	2.26	0	0.21	1.19426e-24	1.99907e-22	644	-	-
comp34571_c0	0	179	0	43.67	0	0	8.93	0	1.92	0	1.20092e-24	2.00382e-22	479	-	-
comp35796_c0	1166	876.67	543	172.67	136.67	35.85	24.73	14.58	4.36	3.85	1.52315e-24	2.53341e-22	856	-	-
comp37694_c0	1174.33	10631	3781.33	784.67	436	80.84	663.91	225.05	42.89	27.38	1.58643e-24	2.63031e-22	386	GSTF13	glutathione S-transferase
comp40913_c0	332	39	413.67	3967.67	9986.67	14.38	1.62	14.91	123.54	390.33	1.72377e-24	2.84901e-22	624.35	-	-
comp41879_c0	776.33	3600.33	8696.67	1207.67	33.67	56.38	166.27	251.82	33.75	1.15	1.98033e-24	3.26275e-22	625.75	GSVIVT00037159001	peroxidase
comp34253_c0	346.98	626.92	368.3	1122.54	3205.33	6.3	10.35	5.81	16.05	53.15	2.07601e-24	3.40966e-22	1456	PDR3	-
comp62096_c0	0	396	16	107.67	0	0	20.29	0.78	4.82	0	2.09191e-24	3.42505e-22	468	-	-
comp19243_c0	1159.33	5535.67	2884.67	1720.67	150.67	172.01	747.35	370.11	197.82	20.24	2.47337e-24	4.03698e-22	179	-	-
comp13754_c0	8521.33	7688.33	4811.33	2380.67	923.67	401.24	327.7	194.67	89.13	39.3	2.56305e-24	4.17037e-22	568	-	-
comp28414_c0	0	2.33	2	196	264.67	0	0.08	0.06	5.85	8.98	2.60093e-24	4.2189e-22	716	-	-
comp32367_c0	1201.33	2041	2184.67	5090.33	6897	50.33	77.75	79.3	171.26	262.95	2.71237e-24	4.38609e-22	633	-	-
comp40689_c0	1049	2416.67	1143.33	555.67	46	16.98	35.98	16.22	6.96	0.68	2.78058e-24	4.48255e-22	1620	-	-
comp28549_c0	322.67	1091.33	514.33	201.33	18	8.95	28.01	12.54	4.55	0.46	3.00957e-24	4.83683e-22	942	-	-
comp43691_c0	2623.67	643	185.33	0.33	0	256.33	58.02	15.76	0.02	0	3.02725e-24	4.85035e-22	270	-	-
comp41990_c2	248.07	836.28	541.2	1299.45	2007.91	21	64.2	41.98	116.53	197.01	3.23911e-24	5.17398e-22	292.76	-	-
comp27527_c0	632.33	1171.67	1618.67	5638.33	4553.33	17.8	30.14	39.39	127.19	115.82	3.36296e-24	5.35548e-22	944	ABCB19	ATP-binding cassette, subfamily B (MDR/TAP), member 1
comp60017_c0	0	0	4.33	126	251.33	0	0	0.2	5.38	12.31	3.73588e-24	5.93133e-22	493	-	-
comp37580_c0	2787.67	3621.33	3531.33	1344	622.67	72.5	86.9	79.96	27.95	14.56	3.76711e-24	5.96285e-22	1018.04	-	putative hydrolase of the HAD superfamily
comp33508_c0	247.67	2826	3198.67	4591.67	7100.33	17.76	182.89	195.87	261.33	457.88	4.17995e-24	6.59639e-22	375	-	-
comp50710_c0	0	1831	38	12	6.67	0	27.87	0.55	0.16	0.1	4.8127e-24	7.57212e-22	1575	-	-
comp14794_c0	0	0.67	0	117.33	98.67	0	0.05	0	8.33	7.84	5.90677e-24	9.26567e-22	302	RL6	-
comp13257_c0	591.33	883	713.67	35	6	296.97	408.46	313.55	13.95	2.83	5.99578e-24	9.37723e-22	52.29	-	-
comp27331_c0	3010.33	19113	8464.33	6584.67	501.33	50.85	294.98	124.33	87.99	7.64	6.34391e-24	9.89216e-22	1564	KCS12	-
comp39557_c1	22	243.33	33	0	0	2.19	24.11	1.73	0	0	7.47278e-24	1.16178e-21	295.62	-	gelatinase A
comp38669_c0	0	186.33	0	41	0	0	9.25	0	1.82	0	7.87497e-24	1.22069e-21	480	-	-
comp39951_c0	3681.67	7186.33	2504	1836.67	1528	82.9	146.52	48.52	32.93	30.98	8.78323e-24	1.35746e-21	1186	-	-
comp34792_c0	721	5106.33	1798	360.67	38	11.37	73.56	24.64	4.47	0.55	1.16596e-23	1.79671e-21	1675.68	slc47a1	-
comp38964_c0	773.33	639	540.33	211	9	22.75	15.98	12.74	6.15	0.13	1.19935e-23	1.84274e-21	1098.64	SIGA	-
comp98913_c0	0	0	0	66.33	122	0	0	0	5.23	10.64	1.27858e-23	1.95873e-21	275	-	-
comp27931_c0	2745	2070	5678.33	3850.33	81	488.9	337.22	875.73	550.75	12.98	1.32519e-23	2.02422e-21	149	CAB1R	light-harvesting complex II chlorophyll a/b binding protein 1
comp32719_c0	9807.67	12046	6216	1775.67	946.33	161.29	179.92	88.34	23.09	14.2	1.35195e-23	2.05909e-21	1617	GLO1	(S)-2-hydroxy-acid oxidase
comp41678_c1	33838.9	3370.05	13375.5	8623.06	70719.9	1766.19	188.14	624.53	350.22	3406.03	1.51813e-23	2.30549e-21	492.85	-	-
comp27415_c0	3352.67	23880.7	6323.67	2651	2499.33	104.67	672.13	169.97	65.42	70.32	1.72922e-23	2.61846e-21	855	CHI	chalcone isomerase
comp36598_c0	147.67	1265.33	635.67	227.33	91.33	5.79	45.73	21.82	7.16	3.3	2.16544e-23	3.26956e-21	669	-	-
comp19271_c0	1257.67	3302.33	3463	626.33	259	113.11	268.72	253.59	45.57	20.89	2.26569e-23	3.4111e-21	299.83	-	-
comp40502_c0	1318	1338.67	576	60.33	10.67	20.99	19.5	7.92	0.8	0.17	2.40688e-23	3.61329e-21	1648.79	PLGG1	-
comp18726_c0	73.67	692.33	235	7.67	0	3.04	25.68	8.28	0.22	0	2.64139e-23	3.95401e-21	652	MYB5	myb proto-oncogene protein, plant
comp13635_c0	43.67	10.33	274.67	1871.33	1514	2.83	0.59	14.78	90.25	82.89	2.84611e-23	4.24833e-21	428.64	-	-
comp34110_c0	1805	6801	2831	1515.67	945	40.79	142.14	54.64	27.98	18.42	3.09837e-23	4.61173e-21	1186.57	Atp7a	-
comp41008_c0	588.67	674.67	642	63	6	44.05	50.05	42.54	4.79	0.62	3.11028e-23	4.61635e-21	338.39	-	-
comp30886_c0	2744.67	4168.33	2961.67	671.33	527	70.77	98.12	65.13	13.47	12	3.35203e-23	4.96111e-21	1045.08	ycf36	-
comp18646_c0	224.67	557.67	411	31	0	8.45	19.1	13.4	0.91	0	3.3948e-23	5.01024e-21	705	Os09g0568700	-
comp18673_c1	277418	198089	100572	19227	3317	9249.22	6001.52	2897.13	514.24	100.86	3.6182e-23	5.32495e-21	798	SSU5B	ribulose-bisphosphate carboxylase small chain
comp37834_c0	960.67	2217.33	485.33	177.67	23.33	16.84	35.48	7.39	2.38	0.37	3.86681e-23	5.6749e-21	1510	PERK2	-
comp19349_c0	133.33	186.33	526	1669.33	1472.33	3.71	5.59	12.38	36.21	36.23	4.34895e-23	6.36466e-21	928.64	-	-
comp41547_c0	4481.3	3669.58	4624.63	14950.7	18671.2	158.59	95.21	122.62	327.06	511.7	4.46638e-23	6.5183e-21	914.93	CYCD3-1	-
comp37995_c0	4983	32601.3	18794.9	85501.4	71345.4	180.06	1068.49	585.95	2488.6	2329.51	4.9331e-23	7.17944e-21	737	GASA14	-
comp40631_c0	3807	2491.67	2094.67	688.33	267.67	73.2	44.74	33.35	12.17	4.66	5.10523e-23	7.40937e-21	1370.85	CRYD	deoxyribodipyrimidine photo-lyase
comp30397_c1	0	14	2.67	145.67	244.33	0	0.93	0.17	8.72	16.15	5.6642e-23	8.19035e-21	365	Os01g0656200	protein phosphatase
comp34549_c0	349.33	757.67	1559	1882	3381	8.37	16.21	31.75	35.43	72.37	5.6746e-23	8.19035e-21	1128	-	-
comp27725_c0	13	73.67	111.33	1919	1648.33	0.38	1.72	2.48	43.37	43.86	5.96433e-23	8.58487e-21	984.29	WOX9	-
comp37369_c0	811.33	749	366.67	99	29	42.18	35.61	16.52	4.17	1.36	6.92113e-23	9.93476e-21	510	ndhL	-
comp37140_c0	30.67	2.33	26.33	1662.67	2359.33	1.9	0.25	0.94	52.52	91.05	6.95208e-23	9.95192e-21	560.4	-	-
comp24566_c0	0	330.33	17.33	61.33	0	0	12.64	0.63	2.03	0	7.25917e-23	1.03632e-20	627	-	-
comp34911_c0	6.67	1.33	2.67	423.33	835	0.94	0.09	0.24	39.44	78.49	7.52786e-23	1.07176e-20	250.51	-	-
comp38907_c0	354	902	915.33	2221	3464.67	8.55	19.52	18.87	42.6	75.29	7.84139e-23	1.11337e-20	1114	-	-
comp19212_c0	30.67	779.67	1002.33	49.67	0.33	0.93	21.41	26.58	1.24	0.01	9.08968e-23	1.28712e-20	867	CHIT3	chitinase
comp33847_c0	4170	4010.67	6956.33	447	58	46.66	41.18	68.62	4.02	0.6	9.16435e-23	1.2942e-20	2332	PAL	phenylalanine ammonia-lyase
comp21134_c0	498.33	707.33	1731	3266.67	1938	19.22	24.43	57.06	99.97	66.88	9.31331e-23	1.3117e-20	697	COPT1	-
comp30313_c0	1377.33	1358.67	2180.67	4675.67	5117	26.74	23.78	37.66	72.44	90.98	9.43097e-23	1.32471e-20	1362.66	VIN3	-
comp39128_c0	518	2189	743	125.67	122.33	16.42	62.21	23.7	2.94	4.11	1.32428e-22	1.85517e-20	824.96	UNE10	-
comp35940_c0	2182.67	1441	2788	11778.3	12048.7	59.07	35.35	69.51	281.64	328.41	1.5051e-22	2.10285e-20	935.37	-	MADS-box transcription factor, plant
comp32111_c0	3787.67	6752.33	4064	782.67	509	152.83	249.46	142.74	25.37	18.76	1.74295e-22	2.42868e-20	654	WUN1	-
comp41128_c0	836	1752.33	1237	295.33	239	18.32	34.5	38.33	9.92	4.34	1.8769e-22	2.60839e-20	1049.5	INV1	beta-fructofuranosidase
comp41610_c0	463	4556.67	2307	74	9	14.85	71.61	34.38	1.2	0.38	1.9052e-22	2.64071e-20	1233.38	TSB2	tryptophan synthase beta chain
comp26051_c0	74.33	575.33	157.33	15	3	4.84	41.88	12.73	1.26	0.23	1.92281e-22	2.6581e-20	333.97	-	-
comp26555_c0	1284.67	1380.33	795	706.33	186	43.7	42.9	23.41	19.39	5.79	2.13899e-22	2.94915e-20	779.21	-	-
comp10495_c0	725.2	3726.12	1178.11	50.14	12.55	583.97	2693.56	813.31	31.18	9.29	2.20761e-22	3.03578e-20	33.27	CHS	chalcone synthase
comp29818_c0	3.67	0	1.33	108.33	205.67	0.27	0	0.08	6.33	13.72	2.22219e-22	3.04783e-20	363	ACO3	-
comp29769_c0	6093	6053.33	3739.33	1359.67	852	71.82	65.44	38.3	12.86	9.19	2.32026e-22	3.17404e-20	2243	FTSH2	cell division protease FtsH
comp39489_c0	187	1006.67	241.33	28.67	0	11.12	55.28	12.51	1.39	0	2.38465e-22	3.25362e-20	443	-	-
comp40390_c0	2937.33	2427	1768.03	619.74	313	92.3	56.79	41.02	15.97	7.79	2.60896e-22	3.55042e-20	939.39	HCAR	coenzyme F420 hydrogenase beta subunit
comp30450_c0	2896.33	4978.67	2504	2035	722	32.56	50.66	24.22	17.98	7.3	3.02767e-22	4.10955e-20	2375	OPT7	-
comp33947_c0	427.67	3856.67	1829.33	1312.67	647	5	41.1	18.55	12.37	6.85	3.21298e-22	4.34981e-20	2265	NPR5	-
comp36860_c0	979.67	1478.67	730	471.33	71.33	25.28	32.56	16.22	9.4	1.71	3.31703e-22	4.4791e-20	1042.44	-	-
comp32258_c0	2072.33	1029.33	1911.33	5445	5881.33	73.12	32.48	57.27	150.9	184.44	3.38145e-22	4.55435e-20	767	GIF1	-
comp33901_c0	1623	1600	793.67	288.67	176.67	59.52	53.77	25.58	9.67	6.09	3.65979e-22	4.9166e-20	698.52	-	-
comp42039_c0	25.67	12.33	54227	5	5.33	1.58	0.69	2896.16	0.24	0.3	3.94651e-22	5.28822e-20	430	-	-
comp32870_c0	2293.33	3578.33	1773	1658.67	443	96.63	138.2	64.93	55.43	17.06	4.00668e-22	5.35515e-20	626.54	OLE9	-
comp35342_c0	79	364.33	98.33	8.67	0.33	8.32	34.91	9.35	0.86	0.04	4.33264e-22	5.77608e-20	237.65	-	-
comp13339_c0	351	374	3820.67	12126.7	7068.67	7.16	6.92	67.06	199.41	129.61	4.36607e-22	5.80587e-20	1309	UNI	-
comp11963_c0	402	430.67	186.67	6.33	0	15.49	15.25	6.22	0.2	0	4.73982e-22	6.28693e-20	690	RNS3	ribonuclease T2
comp13347_c0	1824	7000	4892	9668.67	1820.33	43.89	153.44	102.09	187.42	39.65	4.84457e-22	6.40963e-20	1101	-	-
comp41287_c0	1044	3271	1458	619.67	159.33	16.62	44.4	19.7	7.68	1.9	5.17873e-22	6.83449e-20	1780.32	ORP4B	-
comp32897_c0	891.67	399.33	229.67	54.33	95	22.89	9.42	5.13	1.1	2.21	5.90354e-22	7.77146e-20	1028	-	-
comp31631_c0	4219.67	1763	1196.33	449.67	306.67	613.03	243.93	154.48	59.6	50.73	6.12772e-22	8.04635e-20	167.63	PERK9	-
comp46380_c0	9.67	0.67	46.67	525.67	868	0.56	0.03	2.39	25.09	46.93	6.41049e-22	8.39662e-20	449	-	-
comp37485_c0	2267.67	7965.67	5016.67	1322.67	358.67	21.53	69.44	41.49	9.94	3.12	6.88741e-22	8.99881e-20	2777	BLH1	-
comp32680_c0	1774.33	10965.3	2971.33	846	206.33	40.85	227.9	59.02	15.05	4.35	7.00378e-22	9.12809e-20	1156.48	FLS	flavonol synthase
comp32170_c0	8.67	596.33	328.67	0	0	0.33	20.69	10.84	0	0	7.05455e-22	9.17144e-20	696	SWEET3B	-
comp40996_c0	757.67	9019.33	3683.33	1031	96	19.81	212.84	82.58	22.11	2.25	7.78639e-22	1.00978e-19	1025.87	Os06g0561000	inositol oxygenase
comp33687_c0	877	1226.67	557.67	184.67	46.67	20.91	24.24	10.33	2.91	0.92	7.86028e-22	1.01685e-19	1223.87	NUDT8	-
comp64577_c0	0	0	0	59.33	113	0	0	0	7.02	14.71	8.00099e-22	1.0325e-19	185	-	-
comp37457_c0	755.33	1086.67	2011.67	4326.33	4411.67	13.14	17.06	30.05	60.18	69.29	8.20413e-22	1.05612e-19	1538	AFP2	-
comp13877_c0	182.67	1176.33	456.67	2	0.33	40.26	235.49	87.41	0.32	0.06	8.56351e-22	1.09968e-19	120	PERK8	DNA (cytosine-5-)-methyltransferase
comp36015_c0	753.33	811	472	58.67	20.33	26.5	24.94	17.82	1.53	0.84	8.58554e-22	1.09981e-19	725.16	MES17	-
comp30685_c0	0	0	4.67	141.33	221.33	0	0	0.15	4.35	7.73	9.93162e-22	1.26914e-19	697	-	-
comp41137_c0	15.33	135.33	238.33	906	2468.67	0.89	7.83	10.14	40.49	115.47	1.05832e-21	1.34911e-19	527.51	-	-
comp35850_c0	2508	6029.33	2781.67	1990	44.67	85.38	188.82	82.65	52.84	1.4	1.0951e-21	1.39261e-19	773	LRX3	-
comp39012_c0	4997	4049.67	5801	15403	22482	105.15	67.98	90.01	213.09	341.8	1.18557e-21	1.50401e-19	1465.61	F6'H1	naringenin 3-dioxygenase
comp41923_c0	607.87	3466.03	1723.94	1013.41	755.14	16.12	89.94	38.92	20.31	15.02	1.19748e-21	1.51545e-19	1058.6	LOX1.5	lipoxygenase
comp31030_c0	1014.33	1113.67	538	145.67	76.67	28.53	28.96	13.03	3.43	2.04	1.20432e-21	1.52035e-19	919.88	TCS2	jasmonate O-methyltransferase
comp13277_c0	3919.67	3328	1991	1464.33	1099	108.95	84.17	47.85	32.8	27.74	1.20716e-21	1.52035e-19	956	MSRB1	peptide-methionine (R)-S-oxide reductase
comp47651_c0	879.67	366.33	215	65.33	94.67	27.76	10.46	5.85	1.62	2.74	1.21549e-21	1.52718e-19	845	-	-
comp28298_c0	496	656.33	235.33	93	42.33	55.1	84.64	40.42	15.73	7.35	1.33003e-21	1.66519e-19	169.21	-	-
comp40050_c0	666	1248.33	648.33	230	18	76.27	126.91	63.82	20.28	1.61	1.33169e-21	1.66519e-19	240.81	RBCS1	ribulose-bisphosphate carboxylase small chain
comp41471_c3	9915.33	463.67	3131.33	1396	10248.7	147.1	6.5	41.44	17.65	142.72	1.64446e-21	2.049e-19	1736	HSP83A	molecular chaperone HtpG
comp39285_c0	0	339	14.67	64.67	0	0	21.39	1.02	4.1	0	1.64646e-21	2.049e-19	357.81	-	-
comp17188_c0	18	1110	536.33	33.33	4.67	1.14	63.78	29.24	1.75	0.27	1.82614e-21	2.26723e-19	421	STS1	-
comp30040_c0	1086.33	2658.33	1384	424.67	42.67	23.61	53.23	26.36	7.46	0.83	1.84173e-21	2.28117e-19	1206	At3g26430	-
comp40094_c0	19612.3	6061.67	17834	7517.33	1125.33	649.81	182.49	512.11	191.97	33.86	2.06365e-21	2.55002e-19	804.51	-	-
comp39293_c0	4718	2425.33	2039	824.33	1407.33	105.66	49.67	39.14	14.45	28.9	2.12505e-21	2.61971e-19	1191.43	RPS5	-
comp38245_c0	1613	3923.33	2391.67	1171.67	689.67	26.87	59.92	34.57	15.67	10.47	2.18566e-21	2.68811e-19	1589	-	-
comp20878_c0	0	0	28.67	198.33	301.33	0	0	1.53	9.97	16.81	2.28531e-21	2.80408e-19	430	-	-
comp35754_c0	1418.67	926	372.69	20.33	19.67	93.64	56.69	21.56	1.06	1.2	2.3043e-21	2.82078e-19	397	-	-
comp36221_c0	55.67	520.67	325.33	74.33	6	2.42	20.99	12.39	2.62	0.24	2.41558e-21	2.9501e-19	603	CURL3	protein-serine/threonine kinase
comp33986_c0	1430.33	1897	867	402.33	77.33	48.66	58.5	25.48	10.86	2.34	2.4411e-21	2.97434e-19	782	-	-
comp31278_c0	0	0	14	128.33	377	0	0	1.13	8.91	29.65	2.61236e-21	3.17562e-19	307.18	-	-
comp40379_c0	493.33	1064.33	949.33	266.33	70.67	12.98	25.47	21.74	5.68	1.69	2.73781e-21	3.31598e-19	1003	GSO2	-
comp13226_c0	24782	3867.67	11224.7	11950	54323	770.97	110.94	305.14	307.77	1559.34	2.74048e-21	3.31598e-19	845	HSP23	-
comp36719_c0	431	1190.67	2227.33	2908.67	3366.67	5.61	13.96	24.46	29.3	38.26	2.84935e-21	3.43977e-19	2091.41	-	-
comp41632_c0	8239.67	17764.7	13448.3	5349.33	604.67	159.86	315.8	229.95	80.93	10.85	2.97048e-21	3.57775e-19	1345.79	-	-
comp41018_c0	536	3226	1756	303.67	173.33	7.89	43.64	22.48	3.55	2.36	3.16504e-21	3.80334e-19	1794	At3g53960	-
comp27926_c0	48	711	261.33	40.67	10.33	5.8	76.6	26.68	3.81	1.11	3.23592e-21	3.87962e-19	225	-	-
comp34795_c0	38.33	0	48.33	392.33	742.33	2.5	0	3.39	19.06	42.04	3.52952e-21	4.22197e-19	424.96	-	-
comp35017_c0	2.67	19.67	34	492	738.67	0.2	1.12	1.65	27.13	48.35	3.55608e-21	4.24404e-19	423.02	-	-
comp16793_c0	586.67	1183	169.67	124.67	33	21.76	40.42	5.5	3.73	1.09	3.63064e-21	4.32319e-19	708	-	-
comp16667_c0	540.33	740.33	1630	4005.67	4697.33	15.32	18.74	39.3	89.99	119.1	4.07505e-21	4.84137e-19	953	-	-
comp19340_c0	696.67	376.33	768	1065.67	4174.33	28.01	14.6	27.67	36.71	155.3	4.33313e-21	5.13633e-19	641.34	HSP22.7	-
comp35901_c0	2566.33	1677.67	1122.33	578	372.67	75.64	45.17	28.72	13.71	9.97	4.80064e-21	5.67765e-19	898	PPD3	-
comp31408_c0	0	0	6.67	176	249.67	0	0	0.3	13.28	23.77	4.92573e-21	5.81247e-19	262.42	-	-
comp40878_c0	108	1055.67	331.67	26	11.67	2.11	18.89	5.63	0.39	0.2	5.15071e-21	6.0643e-19	1353	RLK1	-
comp45958_c0	159.67	71	178.33	788.67	2182	5.46	2.19	5.21	21.33	66.59	5.7904e-21	6.80216e-19	787	-	-
comp41746_c0	2542.81	4561.85	2983.36	626	283.92	88.36	102.32	61.73	15.53	6.49	5.86273e-21	6.87172e-19	962.69	BAM3	beta-amylase
comp21261_c0	10.67	0	7	283	498	0.34	0	0.19	7	14.09	6.40726e-21	7.4932e-19	857	-	-
comp20633_c0	388	86.33	172	1590	1051.67	6.3	1.26	2.39	20.52	15.37	7.06545e-21	8.24454e-19	1657.44	BLH11	-
comp54495_c0	410	725.67	171.67	0	0	13.73	22.54	5.03	0	0	7.28197e-21	8.47832e-19	784	D14	-
comp13747_c0	3459	5667	3433.67	315	39	214.1	322.61	185.1	15.82	2.2	7.30176e-21	8.4825e-19	426	-	-
comp42813_c0	2212	2091.67	1214.67	765.33	93.33	136.17	118.17	65.07	37.63	5.25	7.72554e-21	8.95496e-19	429	-	-
comp36435_c0	3966.33	8600.67	4406.33	1207	53	45.59	91.11	44.34	11.08	0.55	7.92052e-21	9.1607e-19	2283	LACS1	long-chain acyl-CoA synthetase
comp38745_c0	92	576	133.67	75	0.67	2.43	13.7	3.03	1.53	0.02	7.95962e-21	9.18564e-19	1014	-	-
comp34298_c0	644.33	8914	4157.33	705.33	603.33	22.16	279.82	124.45	19.39	19.03	8.4204e-21	9.69604e-19	769.85	-	-
comp35545_c0	122	155.33	248	1203.33	991.67	3.64	3.82	6.34	26.53	26.5	8.46531e-21	9.72638e-19	939.63	A1	cinnamoyl-CoA reductase
comp38763_c0	2120.34	5079.19	1529.81	1239.85	614.3	34.55	76.3	21.78	16.18	9.21	8.93774e-21	1.02467e-18	1614	-	-
comp41344_c0	1877	4076	2111	795	428.33	41.57	83.19	40.85	14.24	8.64	1.01278e-20	1.15857e-18	1187	FLS	-
comp33758_c0	0	0	16.63	142	258.42	0	0	2.47	21.27	44.37	1.06924e-20	1.22049e-18	142.78	-	-
comp57528_c0	0	97	72.33	668.67	376	0	1.43	1	8.46	5.48	1.07343e-20	1.22261e-18	1662	ERF1A	EREBP-like factor
comp35505_c0	1427.33	2013.33	1919.67	4876.33	6347	41.44	53.19	48.32	114.09	167.74	1.11061e-20	1.26221e-18	913	TMK1	-
comp13528_c1	1268	649	309.67	106	75	115.63	54.31	24.63	7.58	6.27	1.17414e-20	1.33153e-18	289	GDCSH	glycine cleavage system H protein
comp31512_c0	1175.67	514.33	551	102.67	52.67	54.46	21.9	22.14	3.92	2.2	1.18817e-20	1.34453e-18	572	-	-
comp22579_c1	5.33	15.67	25.33	374.67	582.67	0.11	0.27	0.43	5.87	10.29	1.20922e-20	1.3654e-18	1367	WAKL20	-
comp22579_c0	5	21.67	11	244.67	578.33	0.35	1.38	0.66	13.69	36.59	1.22982e-20	1.38568e-18	381	WAKL20	-
comp31107_c0	73.67	62.67	162.67	357.67	1834	2.48	1.94	5.01	10.57	59.05	1.30272e-20	1.46466e-18	753.62	HSP22	-
comp38309_c0	138.7	483.35	434.56	1307.23	2060.43	3.52	11.18	9.53	26.85	47.6	1.43067e-20	1.60508e-18	1048	-	-
comp28711_c0	1021.67	284	1105.33	1283.33	2689	35.29	8.93	32.87	35.92	84.93	1.58878e-20	1.77865e-18	769.87	HSFB2A	-
comp34041_c0	39	336	70.33	0	0	3.12	24.48	4.38	0	0	1.59881e-20	1.78606e-18	340.79	-	-
comp39275_c0	635.67	589.67	267.33	160.67	63.33	12.25	10.46	4.48	2.5	1.11	1.65926e-20	1.84965e-18	1372	AAP4	-
comp41670_c0	14339.2	19720	23358.5	5173.54	1102	265.08	332.15	338.52	90.11	21.13	1.86508e-20	2.07467e-18	1370.42	ARA12	subtilisin
comp36674_c0	129.33	152.33	268	391	1802	13.33	15.33	24.53	29.31	75.63	1.91449e-20	2.12513e-18	329.24	-	-
comp20702_c0	1233	974.67	327.33	33	18.33	93.23	67.58	21.55	2.13	1.28	1.96755e-20	2.17941e-18	349	-	glycine hydroxymethyltransferase
comp25854_c0	283.33	2729.33	1372.67	7595.67	218	6.44	56.68	27.09	139.47	4.47	2.05069e-20	2.26671e-18	1164	At1g29670	-
comp15422_c0	320.67	1846	518	307	156.67	12.52	66.41	17.71	9.84	5.66	2.09937e-20	2.31563e-18	672	BHLH30	-
comp40309_c0	736	2948	1010.33	605.33	265.67	13.03	40.04	13.12	9.16	4.64	2.18109e-20	2.39738e-18	1573.46	AAE18	acetyl-CoA synthetase
comp41527_c0	1192.67	3743	1913.33	862	220	18.36	54.44	26	10.89	3.09	2.18264e-20	2.39738e-18	1692.7	-	-
comp43128_c0	85	769.33	46	12	0	27.11	221.63	12.68	3.03	0	2.36418e-20	2.59135e-18	83.48	-	-
comp39649_c0	3359	13552.7	7738.33	3587	714.33	37.76	140.33	76.19	32.3	7.34	2.44259e-20	2.67171e-18	2333	ABCG11	ATP-binding cassette, subfamily G (WHITE), member 2
comp34644_c0	201	1549.67	1321.67	272.33	76.33	5.88	41.26	34.02	6.35	2.08	2.55261e-20	2.78622e-18	893	Cht6	chitinase
comp11885_c0	0	750.67	51.67	103	0	0	26.37	1.76	3.23	0	2.65184e-20	2.88852e-18	675	-	-
comp38458_c0	3.33	202.67	516.67	82	8.67	0.29	16.74	40.51	5.9	0.71	2.66481e-20	2.89662e-18	293	-	-
comp41124_c0	25.33	5571.67	1078.67	84	6	0.34	76.9	13.15	0.96	0.07	2.70489e-20	2.9341e-18	1906.95	LAC7	nitrite reductase (NO-forming)
comp35523_c0	3	15.33	37	341.67	517	0.2	0.99	2.24	19.03	32.98	2.76065e-20	2.9884e-18	379	-	-
comp34801_c0	407	1681	1926.67	5646	4646.67	5.57	20.77	22.56	61.09	57.21	2.78614e-20	3.00977e-18	1962	CYP78A4	-
comp43924_c0	163.67	297.67	424.33	1110.33	1578	14.52	23.74	32.18	78.9	125.69	3.04612e-20	3.28386e-18	303	SCL1	-
comp33237_c1	3061.67	3574.33	2498	1779.33	828.67	78.42	92.23	56.21	34.79	16.62	3.43349e-20	3.69385e-18	1063.21	At4g19185	-
comp20383_c0	1132.67	6099	3136.33	2801	310.67	19.3	94.96	46.46	38.17	4.75	3.5925e-20	3.857e-18	1551	KCS11	-
comp27197_c0	2219.33	1695.33	1247.33	436.67	165	65.54	45.71	31.9	10.05	4.44	3.69918e-20	3.96342e-18	899	ycf23	-
comp39120_c0	86	1072.33	454	130.33	45.33	1.89	21.54	8.73	2.38	0.91	3.72283e-20	3.98062e-18	1195	At2g44130	-
comp35998_c0	639.85	573.03	1076.52	5437.43	4216.41	15.96	12.78	22.66	105.57	92.9	4.65123e-20	4.96318e-18	1092	MAKR2	-
comp37853_c0	0	187.67	8.67	33	0	0	7.09	0.31	1.08	0	4.95759e-20	5.27933e-18	630	-	-
comp54970_c0	378.33	397	165.67	54.33	1	11.59	10.99	4.34	1.33	0.03	4.99511e-20	5.30849e-18	876	-	-
comp41048_c0	470.33	1216	372	190.67	42.67	13.22	32.51	9.59	4.47	1.18	5.19833e-20	5.51328e-18	894.06	CRK10	-
comp26141_c0	377	257.33	265	10.33	0	11.26	7.05	6.88	0.24	0	5.24389e-20	5.55037e-18	885	D27	-
comp40714_c0	14.67	30	85.67	469.33	639	1.34	4.15	7.56	33.61	58.54	5.92042e-20	6.2538e-18	268.65	-	-
comp19644_c0	1921.33	2469	1191	636	147.33	79.73	93.14	42.7	21.13	5.49	6.05928e-20	6.3876e-18	641	ndhN	-
comp18070_c0	32.67	67.33	375.67	3076.67	3813.33	2.38	4.34	24.09	178.57	251.37	6.09012e-20	6.39491e-18	363.84	-	-
comp40700_c0	1345	20538.3	27828.3	530.67	6.33	51.12	715.26	899.99	15.75	0.21	6.09062e-20	6.39491e-18	697.31	tlp	-
comp38439_c0	6005.33	21642.3	11832	11631.3	816.33	169.7	554.16	289.27	262.66	20.4	6.88529e-20	7.21482e-18	940	XTH6	xyloglucan:xyloglucosyl transferase
comp38823_c0	2437	1903	1180	291.33	295.33	51.55	36.8	21.69	5	5.71	7.04018e-20	7.3624e-18	1250	-	-
comp40009_c0	1168.33	1175	723.33	181	80.67	39.28	35.63	20.88	4.87	2.44	7.37594e-20	7.69816e-18	796	CAB7	light-harvesting complex I chlorophyll a/b binding protein 2
comp31033_c0	794.67	4814.33	1951	1499	146.67	117.94	643.72	249.13	174.51	19.05	7.51697e-20	7.82976e-18	180	XTH7	xyloglucan:xyloglucosyl transferase
comp79951_c0	0	1.33	44	56.67	324.67	0	0.03	1.02	1.18	8.05	7.72317e-20	8.02857e-18	988	-	-
comp14215_c0	4845.33	5914	6024.33	13552	35537.3	152.86	168.88	163.37	339.37	1016.6	7.80646e-20	8.09908e-18	847	-	histone H1/5
comp18845_c1	12243	35747	7431.33	10348.3	1507.33	304.6	808.77	160.62	201.33	34.12	8.34335e-20	8.639e-18	1063	EXPA10	-
comp40756_c0	12.67	10.33	62	405.67	472.33	1.43	1.1	5.99	36.61	48.51	8.42713e-20	8.70853e-18	234.42	-	-
comp31038_c0	1820	10711.3	6750.67	2636.67	288	32.04	171.44	103.17	37.14	4.61	8.72072e-20	8.99419e-18	1503	CUT1	-
comp30397_c0	0	0	0	85.67	73.33	0	0	0	4.77	4.49	1.04405e-19	1.07468e-17	392	Os01g0846300	protein phosphatase
comp41951_c0	769.34	1950.33	1152.33	458.95	242.67	41.17	97.27	67.64	22.14	13.68	1.08398e-19	1.11358e-17	457.93	CSLE6	cellulose synthase A
comp41041_c0	118.67	110.67	547	709.33	855	2.23	1.91	8.98	10.74	14.77	1.11774e-19	1.14602e-17	1400	EXS	protein-serine/threonine kinase
comp41553_c0	19153.5	67670.8	24207.2	12584.9	2079.12	408.48	1305.15	444.91	209.17	39.91	1.14758e-19	1.17432e-17	1250	CHS1	chalcone synthase
comp30931_c0	221.33	62	241.67	565.67	866.67	15.2	4.12	14.08	30.78	57.59	1.16739e-19	1.19226e-17	382.38	STE1	lathosterol oxidase
comp39798_c0	343.33	1499	1607.33	3497.33	249.67	7.36	29.09	29.54	59.46	4.85	1.2171e-19	1.24062e-17	1250	SDR2a	xanthoxin dehydrogenase
comp62347_c0	0	0	5.33	99.33	154	0	0	1.07	18.51	32.78	1.22261e-19	1.24381e-17	114	-	-
comp39746_c2	418	1875.33	606.33	167	33.33	17.59	51.87	13.28	4.88	0.99	1.24627e-19	1.26409e-17	874.08	At3g18200	-
comp39272_c0	2342.24	9038.15	5778.5	8824.69	1416.19	40.39	140.36	85.59	120.07	21.97	1.24737e-19	1.26409e-17	1551	-	-
comp31472_c0	6484.33	17309	9125.33	5417.33	2599.67	136.08	330.32	165.25	89.71	49.22	1.34592e-19	1.36133e-17	1269	TIFY6B	-
comp32423_c0	288.33	1704.33	946.67	384.67	30	6.07	32.63	17.27	6.31	0.58	1.34875e-19	1.36156e-17	1259	MYB306	myb proto-oncogene protein, plant
comp45791_c0	384	33.33	34.33	51.67	0	194.26	15.13	15.09	19.51	0	1.38342e-19	1.39387e-17	52.29	-	-
comp39168_c0	1.33	292.67	262.33	258.33	0.33	0.09	18.51	16.17	14.66	0.02	1.5508e-19	1.55952e-17	373	-	-
comp40018_c0	32	10.33	104.33	273.96	430.83	4.05	0.79	11.77	39	70.99	1.64788e-19	1.65397e-17	222.89	-	-
comp44117_c0	108	1816	447	104.67	140	6.89	107.33	25.09	5.38	8.38	1.70111e-19	1.70414e-17	409	-	-
comp13431_c0	49.33	6.67	25.67	631.67	3242.33	2.35	0.28	1.07	24.28	142.91	1.72294e-19	1.72159e-17	554	-	-
comp31719_c0	792	2097	2030.33	3929.67	4168.67	13.35	31.61	29.3	52.43	63.61	1.7251e-19	1.72159e-17	1587.7	ABF2	extracellular signal-regulated kinase 1/2
comp13275_c0	1033.33	2031.67	3993.33	10642	2538.67	47.33	82.88	154.75	386.56	102.23	1.80367e-19	1.79657e-17	593	PERK2	DNA (cytosine-5-)-methyltransferase
comp18588_c0	643	2799.33	1127.33	250.67	70.67	25.21	99.42	38.24	7.78	2.49	1.81331e-19	1.80275e-17	679.81	-	-
comp36661_c0	0	252.33	10.67	98.33	0	0	7.8	0.32	2.79	0	1.87342e-19	1.85898e-17	775.26	PERK8	pyruvate dehydrogenase E2 component (dihydrolipoamide acetyltransferase)
comp19094_c0	1402	3327.67	4864	4226.67	10884.3	57.86	123.3	171.61	138.78	406.67	1.89363e-19	1.87548e-17	651	dnaJ	DnaJ homolog, subfamily B, member 4
comp40165_c0	0	284.67	514.33	341.33	62	0	7.83	13.33	8.63	1.72	1.94241e-19	1.92016e-17	874.34	GN1	glucan endo-1,3-beta-D-glucosidase
comp41081_c0	430	2255.33	1327	612.33	126	6.03	28.37	15.68	6.6	1.51	2.16458e-19	2.13576e-17	1937.9	At1g68570	proton-dependent oligopeptide transporter, POT family
comp35968_c0	183.67	321.33	85.33	12.67	1.33	6.79	10.9	2.75	0.36	0.05	2.18228e-19	2.14918e-17	714	WRKY12	-
comp41339_c0	391.67	889.67	637.67	110.67	22.67	6.89	14.11	9.65	1.57	0.36	2.22707e-19	2.18917e-17	1509.88	ARA12	subtilisin
comp34457_c0	2685.33	5147.33	4903.33	11365.7	13162.7	47.99	79.79	82.62	152.1	197.25	2.29075e-19	2.24755e-17	1523.64	At4g20940	-
comp33960_c0	107.67	325.67	77	23.33	0.33	5.12	19.35	3.15	4.26	0.35	2.34643e-19	2.29788e-17	404.95	At3g43660	-
comp70399_c0	0	0	6.67	30	199.33	0	0	0.73	2.99	23.38	2.41947e-19	2.36499e-17	209	-	-
comp41148_c0	2328.67	3303.33	1607.67	207.7	88.63	30.99	40.09	18.55	2.22	1.07	2.83466e-19	2.76567e-17	1990	CCD4	9-cis-epoxycarotenoid dioxygenase
comp31011_c0	0	123.33	0.33	0.33	0	0	7.24	0.02	0.02	0	2.86431e-19	2.7894e-17	413	-	-
comp84221_c0	97.67	0	0	0	0	22.16	0	0	0	0	3.07672e-19	2.9907e-17	117	MALD3	-
comp25938_c0	26	37.67	284.33	1202	2009	2.36	4.04	24.2	92.56	175.27	3.14102e-19	3.04754e-17	277.53	MCA1	-
comp13370_c0	564.67	398.67	668.67	2611.33	2795.33	23.36	14.82	23.57	85.84	103.19	3.21921e-19	3.11763e-17	652	At4g24660	-
comp30457_c0	1308	3494.67	2534.33	949.67	333.67	22.27	54.26	37.52	12.96	5.18	3.24942e-19	3.14109e-17	1552	AFR	-
comp39218_c0	2558.67	2927.67	3894.67	1479.67	727	52.3	54.94	69.48	24.31	13.56	3.28787e-19	3.1724e-17	1288	-	-
comp21082_c0	774.67	1431	395.67	262.67	118.33	12.63	21.63	5.66	3.45	1.76	3.80367e-19	3.66334e-17	1607	CYP716B2	cytochrome P450, family 26, subfamily A
comp29743_c0	241	368.33	427.67	2251.67	3035.67	9.33	12.41	14.43	63.97	99.65	4.08948e-19	3.93138e-17	724.7	-	-
comp41713_c0	712	532.33	1108	4176.33	3995.33	6.28	4.22	8.35	29.24	31.48	4.41343e-19	4.23503e-17	3048	-	-
comp34510_c0	2067.67	1491.33	972	673	305.67	77.06	51.25	31.59	20.3	10.33	4.54231e-19	4.35074e-17	707	-	-
comp13490_c0	543	361.67	651.67	2304	2264	36.21	21.42	36.7	121.55	134.06	4.69597e-19	4.4897e-17	408	At4g24660	-
comp26209_c0	0	162	53.67	48.33	0	0	4.23	1.36	1.14	0	4.73683e-19	4.52052e-17	907	-	-
comp21113_c0	1191.33	1322	873.33	413.67	257	30.42	30.96	19.39	8.6	5.99	5.01284e-19	4.77523e-17	1035	-	fructose-1,6-bisphosphatase I
comp38032_c0	240	1031.67	411.67	104.33	3.33	4.45	17.42	6.6	1.5	0.06	5.54055e-19	5.26835e-17	1387.87	CYP71A1	-
comp34728_c0	2904	12606	5629.33	11457	636.67	102.77	397.78	171.63	328.62	23.22	5.90198e-19	5.60185e-17	732.95	-	-
comp36252_c0	404.67	620	356.67	18	0	9.87	13.86	7.61	0.35	0	5.94901e-19	5.63628e-17	1077	KAI2	-
comp37251_c0	1109	1093.67	1469	2768.67	3997	27.43	24.97	30.77	72.48	153.18	5.97678e-19	5.65237e-17	953.66	-	-
comp37400_c0	1233.33	1056.33	1216	1983.33	4106.67	15.58	12.12	13.26	19.94	47.12	6.44454e-19	6.08376e-17	2107	At2g23950	protein-serine/threonine kinase
comp39636_c0	147	1098.67	818.33	20.33	4	7.15	29.24	23.89	0.69	0.1	6.47702e-19	6.10343e-17	742.41	CYP71A1	-
comp30569_c0	2507.33	8341	5496.33	2946.33	1696.67	181.85	588.28	386.06	176.18	123.57	6.51997e-19	6.13287e-17	343.42	-	-
comp34824_c0	321.33	937.33	360.67	70.33	23.33	7.24	19.35	7.06	1.26	0.49	6.66377e-19	6.25073e-17	1173	CXE2	-
comp39278_c0	37908	109622	49634	16972.7	2569	530.61	1406.71	605.75	188.78	33.05	6.66913e-19	6.25073e-17	1882	CAT2	catalase
comp15495_c0	49.67	120.67	201	1028.67	1485.67	2.44	5.44	8.48	40.11	64.99	6.85064e-19	6.40939e-17	542.08	-	-
comp31328_c0	1520.67	503.67	1451.67	3523.67	8638.67	138.28	41.49	113.53	253.24	705.56	7.22165e-19	6.74446e-17	294	PI206	-
comp40988_c1	1119	650	1455.67	4010	3142.67	15.75	8.22	17.54	44.96	39.64	7.27996e-19	6.78681e-17	1907	PIN1	-
comp33508_c1	73	939.33	1574.33	1920	2935.33	4.51	52.06	82.71	93.3	162.69	7.86198e-19	7.31639e-17	437	-	-
comp38233_c0	18	292	74.67	0	0	0.83	12.37	3.02	0	0	8.24317e-19	7.65753e-17	567	-	-
comp44983_c0	12	0	4.67	139	346.67	2.79	0	0.97	26.68	75.77	8.40879e-19	7.79755e-17	111	-	-
comp28989_c0	3019	7434.67	10681	20329.7	31963.7	73.86	169.92	233.69	403.53	702.29	8.88146e-19	8.22131e-17	1075.42	Os01g0794400	-
comp40636_c0	160.67	195	658.67	1748.33	7842	1.31	1.44	4.65	11.45	58.34	8.91094e-19	8.23406e-17	3254	EXS	-
comp31721_c0	859	2368.67	3032.33	5050	4300	22.16	55.34	67.46	104.49	100.66	9.73152e-19	8.97647e-17	1033	KINB1	5'-AMP-activated protein kinase, regulatory beta subunit
comp30261_c0	320.33	1544.33	1739.33	1275	230	27.07	119.4	127.65	87.4	17.63	9.75878e-19	8.98579e-17	313	CYP76C4	ferulate-5-hydroxylase
comp40605_c0	3773.33	4183.33	1453.67	252.33	40.33	44.77	45.58	15.03	2.39	0.44	1.00484e-18	9.23628e-17	2221	ARA12	subtilisin
comp26433_c0	374.33	216.67	464.33	1159.33	1644	7.28	3.85	7.79	17.99	28.89	1.0191e-18	9.35089e-17	1369	GPDL1	-
comp18701_c0	19574	42142.7	22251	10432.7	2697.67	1638.75	3187.86	1602.27	689.75	203.84	1.06476e-18	9.75281e-17	319	-	-
comp41064_c0	58	1946.67	1279.67	706.67	238.67	0.77	22.8	17.46	9.21	3.5	1.09658e-18	1.00268e-16	1793.09	IKU2	-
comp40078_c0	613	844	485.33	135	65.33	15.86	19.91	10.87	2.84	1.53	1.11051e-18	1.01364e-16	1026	PPD4	-
comp34146_c0	6242.33	9860	5705	2637.33	710.67	108.79	155.52	85.48	36.49	11.18	1.11319e-18	1.01432e-16	1531.21	ATPC	F-type H+-transporting ATPase subunit gamma
comp40639_c0	9.33	42.33	3090	24.67	4.67	0.17	0.7	49.42	0.36	0.08	1.11887e-18	1.01772e-16	1436	GT4	-
comp34296_c0	2663.33	1583.33	2286.33	638.67	146	36.78	19.96	27.47	6.92	1.83	1.1251e-18	1.02162e-16	1913	NIR1	ferredoxin-nitrite reductase
comp38976_c0	3570.67	8358	8198	10227.3	659.67	256.06	512.69	487.47	530.26	51.05	1.17368e-18	1.06389e-16	373.12	FH16	-
comp40006_c0	2652	6042.67	3460.33	6063.67	502.33	56.53	117.37	63.92	101.65	9.74	1.19054e-18	1.07731e-16	1244	CAD6	mannitol dehydrogenase
comp36956_c0	601	2107	856.33	771.33	136.33	17.03	51.39	19.75	17.13	3.93	1.21083e-18	1.09377e-16	936.02	SD17	-
comp39505_c1	625.03	2312.89	1373.84	451.1	149.94	10.96	36.82	20.87	6.35	2.36	1.2187e-18	1.09899e-16	1512	AS	hydroquinone glucosyltransferase
comp33518_c0	557.33	2450	763.67	424.33	322	6.68	26.78	7.94	4.09	3.55	1.24117e-18	1.11588e-16	2208.29	BHLH78	-
comp15224_c0	631	1378	534.67	122.67	48.67	40.6	81.53	30.02	6.5	2.89	1.24169e-18	1.11588e-16	409	EXPA8	-
comp34416_c0	1724	1581.67	1427.33	377	212	56.49	47.49	40.6	10.05	6.46	1.25693e-18	1.12764e-16	805.27	-	glucose-6-phosphate 1-dehydrogenase
comp13349_c0	11733	2119.33	4392	3002	1644.67	324.13	52.87	103.77	65.64	40.63	1.28055e-18	1.14687e-16	973	FLS	flavonol synthase
comp29896_c0	2625.67	2119.33	1202.67	698	609	50.71	37.41	19.66	10.46	10.5	1.3352e-18	1.19377e-16	1394.57	OsI_00941	-
comp22220_c0	6	0	0	79	159.33	1.23	0	0	14.03	35.91	1.37066e-18	1.22339e-16	124.88	-	-
comp36276_c0	3406.67	10495.7	5204.68	7080.67	1602.66	53.07	148.64	70.32	88.26	22.71	1.44237e-18	1.28521e-16	1701	At1g65240	-
comp21890_c0	2488	790.67	1738.33	210	277.67	223.64	65.74	137.74	15.02	23	1.53146e-18	1.36227e-16	290	-	-
comp31744_c0	428.33	1393.67	238.67	17.33	5.33	29.37	87.96	14.2	0.97	0.34	1.63643e-18	1.45318e-16	386	-	-
comp29211_c0	76	704.33	694.33	143.33	57.67	6.78	48.27	50.95	9.23	3.64	1.7223e-18	1.52684e-16	332.92	FAD7	omega-3 fatty acid desaturase (delta-15 desaturase)
comp27047_c0	115	1482	4049	722	440.67	9.93	113.57	295.28	48.27	34.06	1.75984e-18	1.55749e-16	315	-	-
comp41927_c1	38.67	129.3	1568.6	15.33	7.34	1.36	4.52	45.53	0.6	0.13	1.86179e-18	1.64494e-16	1008.56	UGT88A1	hydroquinone glucosyltransferase
comp26105_c0	162.33	26.33	28	0	0	31.32	4.64	4.73	0	0	1.87941e-18	1.65771e-16	136	-	-
comp37409_c0	2047.67	3056.33	1822	796.33	420.67	66.54	90.71	51.36	20.77	12.35	1.8928e-18	1.66672e-16	816.66	-	-
comp36358_c0	4898.67	15895.7	5480.33	3196.33	2108	144.79	381.94	136.12	86.59	65.96	1.93297e-18	1.69923e-16	867.43	CCR1	cinnamoyl-CoA reductase
comp39753_c0	9935.33	29914.3	13882.7	15003.3	1724	113.57	312.89	138.13	135.77	17.99	1.97738e-18	1.73536e-16	2309	CER1	-
comp19122_c0	5030	3231.67	5160	20810.3	16499	80.17	46.77	70.73	265.13	238.19	2.0208e-18	1.7705e-16	1675.45	At1g48100	polygalacturonase
comp32483_c0	2505	2444.67	2798.33	7985.33	8121.67	35.13	30.88	33.54	88.2	102.32	2.10431e-18	1.84059e-16	1917	GRF6	-
comp18641_c0	85.67	198.67	267.67	999.33	610	1.41	2.95	3.76	13.07	9.01	2.12987e-18	1.85984e-16	1636	PAO1	N1-acetylpolyamine oxidase
comp13528_c0	460.67	475.67	196	68	46	128.35	119.45	46.91	14.62	11.65	2.47616e-18	2.15863e-16	96.03	GDCSH	glycine cleavage system H protein
comp39486_c0	3335	3179.67	2299	1137	339.67	49.69	40.8	27.82	13.11	4.38	2.62185e-18	2.28184e-16	1856.28	TIC62	-
comp12317_c0	63.67	0	210	0	0	3.7	0	10.95	0	0	3.01857e-18	2.62275e-16	441	-	-
comp13165_c0	2439.67	3131.33	1830.67	962.33	712.33	114.4	133.32	74.06	36.2	30.25	3.14473e-18	2.72785e-16	568	PERK10	-
comp40898_c1	34	347.33	122.67	30.67	0	0.79	7.37	2.48	0.57	0	3.21665e-18	2.78561e-16	1135	-	-
comp45233_c0	1032.58	542.33	682.33	237	96.33	60.38	29.14	34.68	11.11	5.08	3.28099e-18	2.83665e-16	452	-	-
comp33039_c0	210	119.33	74.33	2.33	0	11.75	5.4	3.13	0.09	0	3.30086e-18	2.84913e-16	513.1	-	-
comp30362_c0	1387.33	1577.67	1478.33	272	86.67	55.33	56.63	50.4	8.62	3.11	3.33295e-18	2.87209e-16	674	PQL1	photosystem II oxygen-evolving enhancer protein
comp18658_c0	10823.7	60022	44477.7	5336.67	3665.67	952.71	4771.27	3370.38	371.98	294.29	3.36043e-18	2.89102e-16	303	-	-
comp40737_c1	593.61	1500.88	2681.32	684.56	79.12	21.92	51.25	89.19	19.89	2.68	3.3839e-18	2.90644e-16	705.57	GER7	-
comp26885_c0	33	93	34	87	1588	2.2	5.34	1.82	4.64	95.29	3.42901e-18	2.94036e-16	407.89	XTH22	xyloglucan:xyloglucosyl transferase
comp31481_c0	1295.67	923	278	12.67	4.67	40.53	26.27	7.42	0.33	0.14	3.50198e-18	2.99803e-16	852.06	-	-
comp38040_c1	985.67	2141.33	1337.33	1315.33	126	41.66	82.68	49.24	43.53	4.86	3.7027e-18	3.16469e-16	624	-	adiponectin receptor
comp14503_c0	0	0	0	29.67	96.67	0	0	0	2.32	8.51	3.8635e-18	3.29675e-16	276	At1g53420	-
comp19038_c0	1203.67	8337.33	2846.67	779	284.67	54.78	344.7	112.34	28.14	11.84	4.17332e-18	3.55533e-16	582	-	-
comp30027_c0	2726.67	3103.33	1427	947.33	354.33	32.79	34.71	15.15	9.18	3.96	4.19777e-18	3.57035e-16	2163	-	-
comp48635_c0	685.33	29.67	32.67	0	0	108.93	4.13	4.39	0	0	4.26976e-18	3.6257e-16	171	-	-
comp35191_c0	4642.33	2292	3273	744.67	354	245.51	110.98	150.63	31.33	17.06	4.5519e-18	3.85903e-16	499.49	TYRAAT2	-
comp34467_c0	1169.33	1111	623	418.67	46.67	28	24.46	13	7.68	1.03	4.68073e-18	3.96183e-16	1102	-	-
comp14142_c0	240.67	676.33	488.33	92.67	12.33	11.02	28.54	19.51	3.36	0.53	4.84863e-18	4.09732e-16	575	At1g76070	-
comp41066_c1	964.33	633.67	1251	6520	9007	35.95	21.58	45.32	234.68	383.18	5.02008e-18	4.23538e-16	659.8	-	-
comp42445_c0	3188.67	4951.33	4394.33	1598.67	970.67	149.5	212.89	179.66	59.65	41.48	5.20052e-18	4.38056e-16	562	-	-
comp20856_c0	184	1131.33	496.67	56.67	40.33	9.53	53.59	22.2	2.37	1.92	5.9967e-18	5.0431e-16	514	MFT	-
comp24210_c0	0	160	1	23	0	0	10.34	0.06	1.32	0	6.03901e-18	5.07054e-16	365	-	-
comp41593_c1	1182.33	1661	2011	4513.33	5601.67	25.4	33.05	42.65	76.07	116.89	6.37792e-18	5.34653e-16	1187.92	At3g26935	-
comp27596_c0	123.33	999	454.67	570	99.33	5.57	41.45	17.98	20.48	4.11	6.59138e-18	5.51665e-16	581	-	-
comp20409_c0	400.33	419	464.33	1196.33	1737	7.97	7.57	7.97	18.98	31.44	6.70557e-18	5.60327e-16	1338	HMGB15	-
comp32755_c0	378.33	596.33	285.67	90.67	11.67	11.19	16.05	7.29	2.14	0.3	6.96223e-18	5.80847e-16	900	COL2	-
comp32687_c0	460.33	1783.33	560.67	20.33	4.67	56.42	188.39	52.84	1.8	0.27	7.48144e-18	6.22207e-16	260.89	-	-
comp30279_c0	99	4703	625	493.33	26.67	6.11	260.16	32.84	23.79	1.47	7.48174e-18	6.22207e-16	437	-	-
comp42120_c0	15411	7574	5760.67	1503	418	1075.15	490.09	352.32	85.48	26.79	8.0605e-18	6.69277e-16	376	At5g22580	-
comp26882_c0	0	127.67	0	45	0	0	6.87	0	2.12	0	8.50644e-18	7.05187e-16	437	-	-
comp40306_c0	2456	3748.67	2056.67	752	362	54.75	80.44	40.18	10.99	5.73	8.53818e-18	7.06699e-16	1274.04	-	-
comp29861_c0	1797.36	654.1	651.59	51.73	15.33	218.72	74.45	78.32	4.76	1.77	8.82785e-18	7.29523e-16	211.18	-	-
comp37156_c0	738.33	1043.33	705.33	181.67	31.67	14.54	18.7	11.95	2.89	0.56	8.97209e-18	7.40275e-16	1356	At5g39865	-
comp29804_c0	92	5357.33	984.33	74.67	69.33	10.1	524.07	91.11	6.46	6.75	9.38283e-18	7.72947e-16	248	-	-
comp26058_c0	1844.33	5717	4039.67	2635	190	68.55	193.1	130.15	77.77	6.38	9.86105e-18	8.11068e-16	713	-	pectinesterase
comp39361_c0	716	805	848.67	329.67	114.67	16.17	16.57	16.57	5.9	2.34	1.00411e-17	8.24578e-16	1176	Cbr1	-
comp31563_c0	10.33	7	279.33	5231.33	8622.33	0.24	0.14	5.51	96.05	178.54	1.13127e-17	9.27553e-16	1165	PMADS2	MADS-box transcription factor, plant
comp19396_c0	1144	1661.33	1481.67	871.33	251.67	48.84	63.94	54.29	29.69	9.6	1.16167e-17	9.50987e-16	627	EFL4	-
comp22111_c0	0	246.67	48.33	16	0	0	6.44	1.2	0.39	0	1.3213e-17	1.07834e-15	921	-	-
comp30377_c0	41	960.33	291	46.67	5.67	8.03	170.76	49.12	7.52	0.98	1.32135e-17	1.07834e-15	136	-	-
comp13415_c0	446	283	434.33	1490.33	1869	10.06	5.78	8.43	26.75	38.11	1.33436e-17	1.08726e-15	1184	Cdca7l	-
comp33212_c0	71.33	117	447	1578.33	2640	2.6	3.95	14.32	46.98	88.79	1.4447e-17	1.17534e-15	717	-	-
comp25558_c0	0	0	0	51.33	82.33	0	0	0	3.34	5.91	1.59584e-17	1.2963e-15	333	-	-
comp41220_c0	1734.67	5302.67	2890	1823.33	1011	29.5	82.99	42.89	24.97	15.79	1.60163e-17	1.29898e-15	1548	TET3	-
comp14312_c0	1212.67	917.67	480	325.33	149.33	32.84	22.79	11.31	7.08	3.7	1.67953e-17	1.36005e-15	975	-	-
comp59906_c0	0	0.67	8	186	244.33	0	0.05	0.51	11.07	16.27	1.69326e-17	1.36906e-15	363	-	-
comp13697_c1	2	0	1	110.33	145	0.35	0	0.14	14.32	21.2	1.70766e-17	1.37858e-15	164	-	-
comp31511_c0	119.67	60.67	182.67	439.33	1048	9.32	4.37	11.1	33.39	80.14	1.71272e-17	1.38053e-15	345.72	-	-
comp41583_c1	280.33	277.67	510	1503.33	1637.33	22.74	20.2	35.2	96.87	118.28	1.72831e-17	1.39096e-15	333	-	-
comp30369_c0	1752.33	1933.33	1176.33	923.67	404	48.01	49.45	27.43	19.14	9.88	1.80669e-17	1.45044e-15	981.21	guaD	-
comp42040_c0	9870.33	17259	18865.7	54315	75621	146.69	230.97	240.42	639.2	1013.02	1.80776e-17	1.45044e-15	1803	-	-
comp42263_c0	11022	8288.67	5679.33	4093	1604.67	472.24	321.29	209.54	138.8	62.47	1.81975e-17	1.45783e-15	623	psaD	photosystem I subunit II
comp30665_c0	251	1167.33	527.67	142.33	29.67	6.02	25.49	10.9	2.71	0.63	1.85596e-17	1.48457e-15	1112	GA4	gibberellin 3-beta-dioxygenase
comp39504_c0	21	710.67	224.33	7.33	6.67	0.35	10.61	3.25	0.09	0.1	1.86028e-17	1.48576e-15	1585	PHT1-2	MFS transporter, PHS family, inorganic phosphate transporter
comp42560_c0	59.33	701.67	318	62.67	19	19.2	207.22	89.52	16.18	5.63	2.2109e-17	1.7631e-15	81.6	-	glutathione S-transferase
comp43124_c0	1120	145.67	464.67	750.33	1860.33	91.74	10.71	32.27	48.75	135.81	2.23639e-17	1.78071e-15	331	CPN10	chaperonin GroES
comp30240_c0	1166.29	2602.68	3174.57	5508.17	8538.93	13.94	28.12	32.64	52.84	92.7	2.31498e-17	1.8405e-15	2234	At1g60630	-
comp19209_c0	211.67	183.67	201	926.33	1491	6.77	5.35	5.59	23.88	43.56	2.46119e-17	1.95277e-15	827	GATA2	-
comp32374_c1	0	267.67	26.33	15.33	0	0	10.65	1.01	0.53	0	2.46366e-17	1.95277e-15	599	-	-
comp53000_c0	152.33	297	41.67	21	7	17.37	30.37	4.06	1.85	0.73	2.58697e-17	2.04741e-15	236	FPF1	-
comp36422_c0	6325	8492.33	5436	1634	980	228.33	277.57	169.01	47.14	32.08	2.60707e-17	2.06022e-15	739	ATPG	F-type H+-transporting ATPase subunit b
comp28214_c0	42.33	63	173.33	879.67	1451.33	0.8	1.06	2.79	13.13	24.41	2.63775e-17	2.08132e-15	1428	ASPG2	-
comp37099_c1	537.33	2048	681.67	269	150.67	27.25	97.29	30.48	11.1	7.08	2.64686e-17	2.08537e-15	512.28	-	-
comp18736_c0	11.32	705.78	18.05	0	0	0.99	56.22	1.36	0	0	2.75118e-17	2.1643e-15	305	CHS1	chalcone synthase
comp37929_c0	812.67	4061	1762.67	793.33	504.67	18.5	81.18	34.22	14.28	10.18	2.7743e-17	2.17922e-15	1189.21	-	-
comp7886_c0	0	0	0	40.33	84	0	0	0	2.32	6.28	2.81631e-17	2.20891e-15	336.18	-	-
comp41874_c0	5764.67	1024.67	1995	1824.67	8183	174.32	36.04	56.83	39.95	211.81	2.91862e-17	2.28573e-15	847.69	HSF30	-
comp32304_c0	9	0	52.33	318.67	630.67	2.05	0	10.55	60.51	130.77	2.97529e-17	2.32663e-15	109.04	-	-
comp37575_c0	4295.67	2197.67	2683.67	1189	675	47.85	22.58	26.19	10.64	6.9	2.98584e-17	2.3314e-15	2354	ABCF5	ATP-binding cassette, sub-family F, member 2
comp30072_c0	2508.67	10468.7	4214.33	4275	3531.67	31.18	118.16	45.52	43.21	41.8	3.27651e-17	2.55456e-15	2105.57	PGSIP8	-
comp40043_c0	1271.33	1489	558	289.67	132.67	22.86	24.31	8.65	4.22	2.17	3.40182e-17	2.64831e-15	1482	-	-
comp27099_c0	141.33	1087.67	231.67	35	11	22.51	156.47	31.04	4.2	2.07	3.48438e-17	2.707e-15	158.16	At4g15093	-
comp32188_c0	1502.33	1671.67	2588	9005	6955	29.62	29.45	43.45	139.95	121.79	3.48754e-17	2.707e-15	1369	-	L-lactate dehydrogenase
comp35568_c0	517.33	1659.33	2030.67	564.33	220.67	5.72	16.83	19.7	5.03	2.25	3.64734e-17	2.82685e-15	2368	RLK1	-
comp39040_c0	1305.67	1158.67	2570.67	4665	3656.67	18.43	17.09	27.64	42.77	38.49	3.6683e-17	2.8389e-15	2083.09	ERL2	protein-serine/threonine kinase
comp49060_c0	716.67	392	309.33	127	56	38.78	19.07	14.39	5.43	2.75	3.68806e-17	2.84998e-15	494	BLH2	-
comp37676_c1	1446.33	3308.71	8145.76	4466.47	592.66	42.49	75.76	141.39	63.31	8.31	3.71854e-17	2.8693e-15	1276.94	-	-
comp40186_c1	360	184	515	3322	4984.33	13.5	6.52	18.72	137.27	291.14	3.90298e-17	3.00719e-15	576.18	-	-
comp19310_c0	1097.33	864	1213.67	108.67	40.33	66.14	47.31	63.06	5.29	2.26	3.96493e-17	3.05043e-15	442	-	-
comp18260_c0	506.67	2949.33	772.67	300.33	147.33	26.33	138.32	35.01	12.27	7	4.00972e-17	3.08037e-15	507	-	-
comp12858_c0	236.67	222.33	161	4.33	0.33	134.13	116.79	80	2.04	0.18	4.06464e-17	3.11799e-15	46.22	-	-
comp30288_c0	459.67	348.33	763.67	1784	2513.33	10.94	7.61	15.89	34.5	55.12	4.1617e-17	3.18778e-15	1104	-	-
comp22588_c0	0	0	13.67	85.33	224.67	0	0	0.87	5.11	15.04	4.19776e-17	3.21071e-15	361	-	-
comp33245_c0	3739.67	8765	10438.3	18259	26061.3	67.11	142.49	161.51	259.68	423.12	4.64234e-17	3.54557e-15	1485	FAD2-2	omega-6 fatty acid desaturase (delta-12 desaturase)
comp13168_c0	2778.67	4184.33	2226	1522.33	542.33	32.88	45.66	23.02	14.39	5.89	4.82836e-17	3.68227e-15	2221	-	-
comp26867_c0	599.33	1224.33	428	138.33	48.33	8.59	16.32	5.38	1.62	0.63	4.93327e-17	3.75682e-15	1827	NRT1.5	-
comp28124_c0	5	0	13.67	249.33	664	0.17	0	0.3	6.32	19.98	5.03294e-17	3.82375e-15	768.6	-	-
comp41077_c0	89.95	908.75	2130.15	2901.51	714.31	3.46	32.12	71.72	93.17	24.9	5.03576e-17	3.82375e-15	682	Os02g0491600	-
comp41747_c0	624.33	3318.67	2736	230.67	51.67	15.21	77.83	61.79	4.62	1.11	5.06399e-17	3.83962e-15	1049.83	ANN5	-
comp26268_c0	106.33	100.33	93	1.67	0	15.71	13.42	11.8	0.17	0	5.18134e-17	3.92292e-15	181	-	-
comp37297_c0	1400.33	1436	1438.67	2988	4390.67	17.59	16.57	15.63	30.54	50.58	5.24194e-17	3.96307e-15	2102.97	-	-
comp33387_c0	423	4074	2999.33	391.33	80	9.11	80.04	56.42	6.33	1.57	5.26805e-17	3.97707e-15	1222	KCS1	-
comp32330_c0	336.67	487.33	205.67	30.33	2	28.51	37	14.87	2.04	0.15	5.6436e-17	4.25447e-15	318	PSAN	photosystem I subunit PsaN
comp40297_c0	590	1113	155.33	26	14.67	25.25	41.57	11.48	3.69	3.14	5.93778e-17	4.4698e-15	649.05	P1	2-alkenal reductase
comp25341_c0	359.92	357.35	1472.33	4052.69	1474.48	25.02	22.28	87.23	225.23	90.61	6.05976e-17	4.55508e-15	388	SRP	-
comp33502_c0	208	320.33	212	842.67	1289.33	5.45	7.71	4.82	17.77	30.71	6.14795e-17	4.61475e-15	1010	-	-
comp39005_c0	52.67	1340	2442.33	251.67	13.33	1.55	43.75	67.67	7.65	0.51	6.22652e-17	4.66704e-15	755.97	GSVIVT00023967001	peroxidase
comp36298_c0	256.67	528.67	242.33	0.33	0	176.41	332.27	144.63	0.16	0	6.6451e-17	4.97367e-15	38.47	-	-
comp18965_c0	277	606.67	78.67	26.67	4	18.81	38.07	4.69	1.46	0.26	6.75738e-17	5.04429e-15	387.22	-	-
comp29581_c0	136	452.33	107	23	1.33	4.78	14.88	3.33	0.67	0.04	6.75871e-17	5.04429e-15	740	-	-
comp40686_c0	1553	1748.33	2487.33	6474.33	4805	16.4	16.54	22.2	54.62	45.89	6.79149e-17	5.06154e-15	2542.75	ROC2	homeobox-leucine zipper protein
comp29832_c0	421.67	342.33	601.33	2263	1586	8.92	6.54	10.89	37.99	30.05	6.84063e-17	5.09092e-15	1269	IAA7	-
comp20473_c0	68	0	473.33	338	59.67	4.3	0	26.39	16.92	3.49	7.30828e-17	5.43124e-15	416.76	HD3A	-
comp41373_c1	596.33	845	746	112.33	35.67	14.53	16.36	13.93	1.84	0.64	7.35278e-17	5.45657e-15	1265.27	GLR2.8	glutamate receptor, ionotropic, other eukaryote
comp35763_c0	236	2205.67	1181.33	325.67	151.67	9.21	77.72	39.83	10.03	5.43	7.4363e-17	5.51075e-15	685.04	PP2A1	-
comp30339_c0	1112.67	4754.33	1011.67	477.33	715.33	23.28	90.5	18.29	8.07	14.41	7.48786e-17	5.54112e-15	1248.43	DREB2C	EREBP-like factor
comp38096_c0	0	5.67	301.67	0	0	0	0.22	11.28	0	0	7.60697e-17	5.62133e-15	614	-	-
comp34623_c0	49.33	30.33	57.67	234.33	687	1.39	0.78	1.36	5.26	17.28	7.65053e-17	5.64555e-15	954.72	-	-
comp41115_c0	195.34	1523.87	4874.58	6182.23	4658.42	10.82	69.28	186.97	219.77	179.13	8.04756e-17	5.93018e-15	561.32	-	-
comp38900_c0	1794	6964.67	2695.67	604	919	53.54	186.17	68.57	14.39	24.73	8.08209e-17	5.94726e-15	903	EXPA8	-
comp30260_c0	827.33	1573.67	2358.67	7149.33	3562.33	16.67	28.81	40.88	113.96	64.51	8.51649e-17	6.25813e-15	1326	At5g45920	-
comp13530_c0	227	107.67	306.67	1367	900.67	11.91	5.04	13.73	56.73	42.31	8.56035e-17	6.28155e-15	513	-	-
comp29028_c0	4606	11478	5044	5592.33	1741	182.22	418.73	175.04	178.53	63.35	8.71079e-17	6.383e-15	662	-	-
comp14377_c0	0	7.33	29.67	148	143.67	0	0.32	1.26	5.8	6.37	9.06526e-17	6.63256e-15	541	-	-
comp38384_c0	41	733.67	102	187	317.33	4.56	123.15	9.29	17.69	29.36	9.07677e-17	6.63256e-15	231.69	-	-
comp40819_c0	1.67	350	151	40.67	36	0.03	13.22	3.18	0.6	0.62	9.08934e-17	6.63256e-15	1183.91	-	-
comp25871_c0	309.67	785	1282.67	3555.67	239.33	14.72	34.16	53.09	135.87	10.31	9.51266e-17	6.9318e-15	555	-	-
comp18343_c0	4269.33	5771.33	2847.67	1069.67	581.67	164.45	201.24	94.3	32.49	20.25	9.54933e-17	6.94886e-15	694	TMP14	-
comp52158_c0	137.33	766.67	247.67	86.67	31	4.82	24.45	7.49	2.43	1.01	9.59014e-17	6.96888e-15	760	CYP735A2	cytokinin trans-hydroxylase
comp40643_c0	247.33	135.33	462.67	2216.67	3094	9.33	10.67	19.83	89	150.82	9.86989e-17	7.16223e-15	495.94	-	-
comp40059_c0	1355.33	663.33	1464	4030.67	4091.33	35.39	15.76	33.04	84.53	96.31	1.04804e-16	7.59473e-15	1020.88	ABIL1	-
comp12293_c0	498.67	368.33	186.33	20.33	2	10.48	7.1	3.38	0.35	0.04	1.05488e-16	7.63373e-15	1266	-	putative transcriptional regulator
comp24172_c0	485	620.33	363.67	125.33	33.67	9.99	11.8	6.54	2.05	0.64	1.11011e-16	8.02235e-15	1276	-	F-type H+-transporting ATPase subunit delta
comp36613_c0	274.33	2044	803.67	822.67	402.33	3.33	22.78	8.5	8.03	4.46	1.13295e-16	8.1761e-15	2172	CRK2	-
comp27392_c0	929	2998.67	1223	716	306.33	16.82	50.02	19.41	10.31	5.14	1.2257e-16	8.83327e-15	1448	PERK12	-
comp17679_c0	3101	5616.33	3685	1742.67	899.33	120.52	199.58	124.1	53.43	31.82	1.30788e-16	9.41263e-15	682	-	-
comp40383_c0	109.67	954.33	440	72.33	85	1.4	10.93	4.78	0.71	0.97	1.36314e-16	9.79683e-15	2114	GL2	homeobox-leucine zipper protein
comp39797_c0	3087	8864.33	4904.67	5548.33	1130.33	43.2	113.27	59.68	61.91	14.35	1.38093e-16	9.91108e-15	1888	KCS11	-
comp14122_c0	2327	1453.67	296.33	275.67	0	143.61	82.95	16.07	13.83	0	1.3833e-16	9.91453e-15	424	-	-
comp131748_c0	0	0	0	71.67	62	0	0	0	3.68	3.6	1.41255e-16	1.01103e-14	417	-	-
comp38641_c0	1844	610.33	359.33	225	189.67	36.17	12.39	6.68	3.43	3.05	1.48191e-16	1.05923e-14	1358.37	At5g47800	-
comp18793_c0	3493.67	14602	36922.3	35697	4867.33	113.05	422.38	1017.56	904.1	138.63	1.53507e-16	1.09574e-14	834	PDF1	-
comp26073_c0	0	0	10.67	128	283	0	0	0.31	3.38	8.48	1.55324e-16	1.10719e-14	804	-	-
comp21067_c0	880	2324	1936.33	5631.33	970.33	26.14	61.9	49.11	131.73	25.61	1.56514e-16	1.11416e-14	906	PERK8	-
comp32546_c0	244.67	961	362	82.67	0	7.9	25.54	10.21	1.71	0	1.61174e-16	1.14578e-14	857.84	ALDH3F1	aldehyde dehydrogenase (NAD+)
comp40463_c2	16.67	120.23	88.68	480.67	914.43	1.25	7.87	6.8	36.82	68.8	1.77573e-16	1.26064e-14	331.33	-	-
comp30984_c0	0	0	5	153	130.67	0	0	0.53	14.85	14.5	1.78518e-16	1.26564e-14	217	-	-
comp28917_c0	72.33	247.33	36.67	0	0	2.3	7.23	1.02	0	0	1.80388e-16	1.27717e-14	831	-	-
comp13996_c0	141	765	777	1242	164.33	10.19	50.75	48.63	72.52	10.82	1.92872e-16	1.36372e-14	367	Brd4	-
comp38533_c0	5.33	1357.67	868	20.33	1.33	0.31	72.85	44.18	0.94	0.07	2.05981e-16	1.45444e-14	451	-	-
comp37883_c0	985.67	1397	1287	422.67	304.33	16.83	21.63	19	5.64	4.72	2.21901e-16	1.56475e-14	1556	CYP734A6	cytokinin trans-hydroxylase
comp18410_c0	6498	17764	9736.33	5596.33	2983.67	245.78	605.99	316.46	168.14	100.97	2.2336e-16	1.57292e-14	707	CHI3	chalcone isomerase
comp35657_c0	959	2046	2874.67	7019.67	6221.33	15.26	29.74	39.72	89.72	90.35	2.32741e-16	1.63678e-14	1663	-	-
comp41883_c0	1630	15179.7	8761.33	1548	609.33	25.66	216.37	118.41	19.51	8.84	2.38437e-16	1.67459e-14	1700	At3g50280	-
comp33585_c0	1680.67	15617.3	6181.33	3627.67	1349.67	51.49	432.97	163.62	88.15	36.92	2.45044e-16	1.71869e-14	868	PER72	peroxidase
comp19767_c0	1028.67	955.33	817.67	206.33	69.33	80.14	68.81	55.74	13.01	4.99	2.52832e-16	1.77094e-14	337	-	-
comp37258_c0	1096.33	1721.33	1463	2356	4581.67	15.86	22.51	18.2	27.31	59.79	2.56341e-16	1.79312e-14	1843.76	PUB34	interleukin-1 receptor-associated kinase 4
comp38549_c0	11	764.33	268	679.33	176.67	0.32	19.54	6.59	15.28	4.59	2.60456e-16	1.81948e-14	935	RAV2	RAV-like factor
comp40858_c0	27.67	4.33	48.67	929.33	1981.67	0.8	0.21	1.34	22.33	53.36	2.66739e-16	1.86089e-14	842.8	-	-
comp30928_c0	3164	2286.67	3071.33	8703	8649	52.14	34	43.33	114	127.94	2.74285e-16	1.91098e-14	1629	-	-
comp38701_c0	800.33	1412	1704.33	4028.33	3098.33	13.74	22.18	25.45	55.62	48.33	2.76146e-16	1.9214e-14	1539	-	-
comp13679_c0	6898.67	3234.33	5588.33	9037	16770.3	65.52	27.69	45.46	68.46	143.74	2.78147e-16	1.93275e-14	2825	HSP83A	molecular chaperone HtpG
comp41723_c0	1002	5304.67	3668	1190	126.67	14.18	69.1	45.5	13.63	1.6	2.86879e-16	1.99079e-14	1855.51	MLO6	mlo protein
comp41157_c0	299.33	741.33	1139	113	61.67	3.86	8.62	12.71	1.16	0.71	2.98736e-16	2.07032e-14	2060	-	flavonol synthase
comp30272_c0	632	1281	2100.67	1285.67	341.67	28.17	51.92	80.98	45.59	13.65	3.06417e-16	2.12075e-14	596	-	-
comp35979_c0	333.67	1676.33	951.67	1440.33	1954	7.34	29.3	17.02	21.62	33.25	3.29771e-16	2.27938e-14	1348.19	-	-
comp32964_c0	137.67	844	670.33	418.33	90	2.79	15.64	11.87	6.92	1.67	3.3992e-16	2.34643e-14	1297	CNGC15	cyclic nucleotide gated channel, other eukaryote
comp33077_c0	216	1322.33	570.33	84.33	9	3.5	19.49	8	1.06	0.13	3.50125e-16	2.41257e-14	1640	TL1	-
comp18257_c0	1569.57	1238.55	2731.57	5343.44	5038.32	23.08	16.44	34.48	62.44	66.68	3.50422e-16	2.41257e-14	1820	CHLP	geranylgeranyl reductase
comp41160_c0	1707.33	4301	3087.33	1966.67	601	29.39	57.11	39.44	22.94	7.66	3.59631e-16	2.47272e-14	1774.81	WSD1	-
comp46976_c0	1204.67	242	459.67	475.67	221	24.21	4.41	7.97	7.76	3.99	3.62583e-16	2.48975e-14	1325	GLK1	-
comp28955_c0	2975.67	3041.33	3591.67	7991.67	9521.33	77.82	71.82	80.6	166.06	224.6	3.82597e-16	2.62374e-14	1024	-	-
comp31281_c0	1010	5577.33	4618.67	4782.33	9421.33	42.99	215.95	170.25	163.67	366.03	4.18939e-16	2.86921e-14	623	-	-
comp42122_c0	353.67	5214	1554	2128.67	1109.33	204.6	2735.07	784.6	994.6	587.03	4.22178e-16	2.88762e-14	45.49	-	-
comp31137_c0	622.67	966.33	574.67	79.33	38	17.36	24.82	14.02	1.8	0.99	4.26306e-16	2.91205e-14	942	At2g35615	-
comp35335_c0	5827.65	3485.64	6366.95	18024.3	15128.2	83.84	45.22	78.32	205.28	194.97	4.27844e-16	2.91875e-14	1868	-	-
comp26416_c1	627	1587.67	1307.67	1158	208.33	93	214.84	167.87	135.99	27.91	4.57615e-16	3.11779e-14	179	At1g04680	pectate lyase
comp15623_c0	88.67	109	178	581	1337.67	3.85	4.24	6.5	19.82	53.09	5.04042e-16	3.42965e-14	621.13	ARR9	-
comp27434_c0	98.33	28.67	106	311.33	757.67	2.19	0.63	3.52	5.66	17.8	5.16689e-16	3.51114e-14	1049.98	-	-
comp39006_c0	2915.33	3238	1879.67	453	298.33	63.36	64.25	35.5	7.68	5.83	5.20385e-16	3.53168e-14	1220.07	-	-
comp13697_c0	2.67	1.67	65.67	436.33	693.67	0.14	0.08	3.03	18.67	33.67	5.29618e-16	3.58969e-14	498	-	-
comp40964_c0	1021.33	368	2495.3	6554.34	14452.7	72.58	23.43	178.23	254.96	548.48	5.33921e-16	3.61417e-14	468.62	-	-
comp34854_c0	3	40.33	177	391.33	169.33	0.21	2.42	9.84	19.73	9.81	5.4144e-16	3.66035e-14	408.36	-	-
comp30683_c0	916.67	1001.33	423	266.33	264.67	27.91	27.69	11.09	6.4	7.35	5.95384e-16	4.01984e-14	876	SRX	-
comp19585_c0	160.33	44	275	668.33	596	5.79	1.42	8.47	19.11	19.21	6.07628e-16	4.09723e-14	746	HOX3	homeobox-leucine zipper protein
comp33389_c0	1768.67	600.33	561.33	2182	3019.33	63.66	18.83	17.35	57.06	88.66	6.14594e-16	4.13887e-14	778.69	YAB5	-
comp26685_c0	5290.67	5609	2255.33	455.33	89.33	132.24	127.24	48.89	9.09	2.04	6.76157e-16	4.54761e-14	1059	-	-
comp33523_c0	1369.67	944	2367.67	345.67	73.67	23.48	11.78	28.48	3.54	1.47	6.91771e-16	4.64666e-14	1798.74	At5g62680	proton-dependent oligopeptide transporter, POT family
comp20203_c0	1303.67	3154.67	1814	1333.33	391	81.96	178.48	98.08	65.78	22.17	6.95181e-16	4.66359e-14	425	-	-
comp25567_c0	3712.33	3618	2255.33	1224.67	801.67	86.55	77.63	45.94	22.95	17.16	7.31928e-16	4.90382e-14	1128	PGRL1A	-
comp18778_c0	9932	5911.67	12652.7	30710.3	51731	319.31	170.12	345.77	779.81	1483.69	7.76013e-16	5.19255e-14	841	GIF1	-
comp12680_c0	0	0	3	97	102.33	0	0	0.39	11.57	14.01	8.01225e-16	5.35441e-14	177	-	-
comp13925_c0	173.33	126.67	181.33	952.67	622	3.93	2.56	3.48	16.77	12.55	8.13334e-16	5.42841e-14	1197	SL1	-
comp40176_c0	11823.3	9230.67	5422	3472	84	311.8	241.96	128.19	74.9	5.49	8.20878e-16	5.47179e-14	833.24	At5g03610	-
comp32584_c0	39.67	829	201.67	318	220	1.27	28.86	7.55	7.89	5.39	8.36332e-16	5.56772e-14	825.87	CKX5	cytokinin dehydrogenase
comp38744_c0	152.33	638.33	605.67	1356.67	466	3.38	12.84	11.56	23.98	9.29	8.46391e-16	5.62753e-14	1204	CYP86A2	-
comp19964_c0	230	1643.33	521.67	3023	832.33	4.59	29.91	8.99	49.04	15.07	8.69271e-16	5.77233e-14	1333	At5g48800	-
comp113490_c0	0	0	0	18	88.33	0	0	0	1.35	7.62	8.91465e-16	5.91222e-14	281	-	-
comp34403_c0	0.67	0	20.67	307.67	15	0.08	0	2.2	31.68	1.66	9.01212e-16	5.9693e-14	216	-	-
comp32998_c1	0	106.67	46.33	0.67	0	0	12.82	5.36	0.08	0	9.74022e-16	6.44343e-14	191.03	PAM74	-
comp25693_c0	10769.3	29522.7	24698	31225.3	2175.67	166.24	416.53	331.28	381.68	30.34	9.96787e-16	6.58571e-14	1713	GPAT6	-
comp31075_c0	126.33	247.67	99	14	0	6.96	12.55	4.75	0.66	0	9.9805e-16	6.58574e-14	479	HKT8	-
comp14121_c0	2808.33	85.33	1195	1132.67	1618.67	190.6	5.26	70.11	61.55	99.38	1.0638e-15	7.00357e-14	392	-	-
comp41965_c0	1939.67	5264	3700.33	1489.67	883	64.25	184.8	100.54	29.4	17.42	1.06404e-15	7.00357e-14	960.88	BGLU18	beta-glucosidase
comp23964_c0	111.67	976.33	204.33	36	22.67	3.52	27.18	5.38	0.87	0.61	1.12925e-15	7.42344e-14	873	AUX22D	-
comp35694_c0	8494.33	3318	3126	2667	1020	216.15	76.74	68.64	53.19	23.52	1.13587e-15	7.45762e-14	1047	MHB1	-
comp27198_c0	81.33	31	901.67	1432.33	2017.67	4.7	1.61	44.09	65.05	102.14	1.18344e-15	7.76022e-14	470	-	-
comp27493_c0	635.67	11	34.33	3.33	23	30.18	0.58	1.41	0.14	1.06	1.25876e-15	8.24378e-14	502.58	GSTF12	glutathione S-transferase
comp33161_c0	43.67	60	62.33	338	825.67	1.6	1.95	1.96	9.87	27.32	1.26905e-15	8.3008e-14	731	-	-
comp35892_c0	450	1332.67	992.33	359.67	3.33	29.3	78.22	55.74	17.84	0.22	1.44895e-15	9.46572e-14	411.32	-	-
comp40716_c0	519.67	319	1806.33	2329.33	3104.67	13.79	7.87	47.99	51.6	73.34	1.47159e-15	9.6016e-14	975.62	-	-
comp18432_c0	110	662	701.33	1209.33	1215	1.99	11.02	11.15	17.73	20.23	1.50393e-15	9.80039e-14	1446	YSL14	-
comp39857_c0	1008	357	733.33	1886.33	1834	36.91	11.69	23.09	54.75	60.07	1.53844e-15	1.00129e-13	734.29	HTR12	histone H3
comp27752_c0	848.67	2218.33	1297.67	4171.67	2257.33	16.02	37.94	21.1	62.63	38.36	1.5645e-15	1.01698e-13	1413	At1g67340	-
comp36399_c0	1442.33	9444.33	3738.33	2598	270.33	16.17	97.97	36.93	23	2.83	1.57089e-15	1.01987e-13	2325	FAO4A	-
comp26774_c0	289.67	3046	917.33	17.67	0	24.8	235.82	67.73	1.27	0	1.60338e-15	1.03968e-13	311	-	-
comp13352_c0	10319.7	86621.3	26313.7	33658	11752	622.67	4713.19	1358.08	1600.19	640.77	1.6276e-15	1.05408e-13	445	-	-
comp28686_c0	1350	1823	2084.67	3485.67	5009.67	22.16	27.18	29.58	45.76	74.89	1.6338e-15	1.05679e-13	1619	At5g60050	-
comp31152_c0	3295.67	6109	6907.67	6562.33	1307	108.27	181.02	194.93	169.74	38.34	1.64904e-15	1.06533e-13	814	-	-
comp13087_c0	528.67	4698.67	2128	3599.67	950.67	16.73	134.79	57.98	91.22	27.2	1.67905e-15	1.08338e-13	843	-	-
comp39508_c0	192	1037.33	641	171.33	57.67	2.62	12.64	7.32	1.78	0.71	1.69616e-15	1.09307e-13	1975.66	PHO1-H1	-
comp41366_c0	301	1999.33	786	55	76.67	4.86	25.29	9.67	0.59	1.12	1.71724e-15	1.1053e-13	1823.18	TT8	-
comp39955_c0	49.33	563.33	294	94.33	10	0.96	9.79	4.87	1.42	0.17	1.75829e-15	1.13033e-13	1386	PERK13	interleukin-1 receptor-associated kinase 4
comp27829_c0	786.67	113.33	270.67	572.33	3458.67	295.45	39.3	89.11	176.94	1201.87	1.82645e-15	1.17271e-13	69.78	-	-
comp32837_c0	1806	4508.67	1879.33	1037.67	407.67	60.26	119.19	49.68	23.91	10.99	1.83814e-15	1.17877e-13	893.6	-	-
comp36136_c0	0	120	696.33	32.67	0	0	3.35	18.41	0.84	0	2.02565e-15	1.29743e-13	868	EXLB1	-
comp36343_c0	4345.65	5067.55	6568.42	18729.8	15948.4	33.92	35.62	43.87	115.76	111.54	2.03772e-15	1.30357e-13	3441	ABCB19	ATP-binding cassette, subfamily B (MDR/TAP), member 1
comp28239_c0	21	438.67	298.33	17.67	5.33	1.77	33.87	22.48	1.25	0.43	2.10662e-15	1.346e-13	308.59	At1g15400	-
comp39914_c0	5701.67	4596.67	2359.67	3071.67	1616.33	159.88	140.54	71.13	64.76	39.27	2.17509e-15	1.38806e-13	904.41	PER39	peroxidase
comp41695_c0	1378.33	3470.33	1846.67	1402.67	665	21.38	48.97	24.74	17.2	9.33	2.22744e-15	1.41974e-13	1715	PPC6-1	-
comp20557_c0	503.67	1082.67	2044.33	337	40.33	65.12	127.67	231.31	35.87	4.8	2.43769e-15	1.55186e-13	203	-	-
comp36390_c0	19773.3	20765.3	18519.3	10663	1608.67	265.96	252.31	214.69	112.47	19.46	2.49963e-15	1.58936e-13	1983	-	-
comp33042_c1	1535	4875	1890.33	1636	403	31.78	91.64	33.9	26.97	7.61	2.55621e-15	1.62337e-13	1281	At3g48460	-
comp41704_c0	113.67	65.67	186.67	337	987.67	62.4	32.41	88.53	148.84	490.66	2.63222e-15	1.66961e-13	48.46	-	-
comp40545_c0	63.33	73	53.67	428.33	1003	15.95	16.38	10.1	58.06	135.06	2.71623e-15	1.72081e-13	160.77	-	-
comp16711_c0	0	241.67	55	54.67	0	0	9.87	2.16	1.93	0	2.72735e-15	1.72578e-13	586	Mlp84B	-
comp32382_c0	4319.67	3455	3942	11747	10388	38.94	28.43	30.7	84.94	84.87	2.76907e-15	1.75006e-13	2950	SCR	-
comp14584_c0	547.33	795.67	1076	2798	2121.67	8.47	11.24	14.41	34.7	29.64	2.98012e-15	1.88117e-13	1716	NAT7	-
comp18914_c0	1134.67	734	587.67	255.33	165.33	69.73	41.33	31.4	12.53	9.28	3.01448e-15	1.90057e-13	430	-	-
comp36320_c0	8102.67	7401.33	4273.33	2345	1602	236.75	198.03	108.26	55.12	42.7	3.05524e-15	1.92396e-13	907	petC	cytochrome b6-f complex iron-sulfur subunit
comp12973_c0	6.33	1036.67	625	14	22.33	0.43	66.5	38.56	0.81	1.45	3.10279e-15	1.95156e-13	372	GRXC1	-
comp35507_c0	11250.3	14291.3	6874.67	4205.33	2327.67	181.12	212.36	96.84	54.19	34.37	3.17291e-15	1.99326e-13	1631	-	-
comp26479_c0	1.33	393	130.33	1.33	0	0.05	14.31	4.48	0.04	0	3.18411e-15	1.9979e-13	668	-	-
comp41508_c2	2361.67	1552.67	2373	4694.33	5296.33	25.99	15.47	22.44	41.1	52.75	3.26003e-15	2.04309e-13	2429	ARF1	-
comp36063_c0	134.67	289	280.33	777.33	1340.67	6.68	12.77	11.8	30.48	59.58	3.39756e-15	2.12674e-13	546	-	-
comp36232_c0	5693.59	2570.84	2573.55	840.65	862.66	448.32	187.87	177.86	52.62	62.58	3.42446e-15	2.14102e-13	332.68	-	-
comp39800_c0	40.33	42.33	204.67	202.67	1707.67	1.11	1.13	4.56	4.57	45.95	3.53312e-15	2.20418e-13	939.16	AGO1A	cell division control protein 6
comp60372_c0	6.33	215	120.33	15.67	0	0.41	12.5	6.73	0.8	0	3.53389e-15	2.20418e-13	411	WRKY40	-
comp39843_c0	765.33	1945	1398.67	2798.67	3732.67	10.52	24.81	19.97	28.59	43.77	3.54644e-15	2.20937e-13	1940.33	-	-
comp17194_c0	0.67	4.67	24.67	69.67	200.33	0.05	0.31	1.52	3.92	12.91	3.59607e-15	2.23659e-13	373	CYS5	-
comp34108_c0	48	331.67	195.33	7	0	1.79	11.19	6.24	0.18	0	3.59866e-15	2.23659e-13	721.3	MYB4	myb proto-oncogene protein, plant
comp40050_c2	186.67	247	118	7	0	6.42	7.56	3.39	0.19	0	3.76054e-15	2.33443e-13	780.99	-	-
comp37933_c0	2781.33	2525.33	3166.33	5380.33	8710	32.36	26.54	31.63	49.76	91.84	3.87008e-15	2.39959e-13	2300	-	-
comp14314_c0	2870	2174.34	1468.67	767.33	570.01	66.16	45.92	29.37	14.16	11.95	4.04947e-15	2.50785e-13	1149	HCF136	-
comp40557_c0	2593	4667.67	2954	790	429.33	23.47	38.71	23.27	5.76	3.56	4.05817e-15	2.51027e-13	2917	FMT	translation initiation factor eIF-3 subunit P135
comp16506_c0	0.67	0	0	56.33	77.67	0.05	0	0	4.02	6.34	4.29205e-15	2.65181e-13	286.49	-	-
comp41167_c0	10567	20594.3	13687.3	28609.7	1366.33	309.78	559.35	353.32	677.21	37.35	4.43388e-15	2.73621e-13	885.44	LRX2	-
comp40307_c0	1051.67	1210.67	519.67	340.67	154.33	23.98	28.28	15.43	6.36	3.11	4.49678e-15	2.77176e-13	1085.37	WAK5	interleukin-1 receptor-associated kinase 4
comp32759_c0	2495.33	2982.33	3307.33	10212.3	10864	47.99	51.72	54.42	156.13	188.07	4.63545e-15	2.85388e-13	1392.31	At4g28100	-
comp12705_c0	0	161.33	82	172	0	0	6.68	3.29	5.82	0	4.6941e-15	2.8866e-13	573	CODM	naringenin 3-dioxygenase
comp42692_c0	1390.33	1311.67	1736.67	4947	5105.33	43.03	36.64	45.92	121.81	142	4.73864e-15	2.91057e-13	869	-	-
comp26705_c0	223	1128.67	336	926	70.33	13.63	61.8	17.64	43.81	3.89	4.77117e-15	2.92712e-13	438	COB	-
comp36866_c1	325.33	1617	957.67	307	121.67	18.42	81.51	45.83	13.67	6.13	4.79239e-15	2.9367e-13	480	GRXC6	-
comp33921_c0	7	3.67	11.67	481.67	1074.67	0.87	0.43	1.29	42.32	105.11	4.811e-15	2.94466e-13	233.14	-	-
comp45642_c0	100	181.67	201	981	746	3.74	6.1	6.36	28.63	24.74	5.12653e-15	3.13412e-13	726	ABCB19	-
comp13328_c0	1349.33	3976.33	3401	5185.67	7100.33	21.54	57.92	47.01	66.44	103.42	5.18933e-15	3.16882e-13	1662	At5g63520	-
comp41224_c1	2	0	0	67.33	81.33	0.2	0	0	5.77	7.8	5.24164e-15	3.19704e-13	253	-	-
comp17639_c0	2501.67	1577.33	2253.67	5675.33	5215.33	43.68	24.9	33.74	78.44	82.03	5.3896e-15	3.28012e-13	1535	At1g77060	-
comp35186_c0	2634.33	2390	2659	1159.33	690.33	91.44	87.18	85.9	33.29	21.34	5.39039e-15	3.28012e-13	743.42	J	MADS-box transcription factor, plant
comp34311_c0	3616	571	878.67	1173.33	3812	49.74	7.31	10.75	13.5	49.24	5.58579e-15	3.39508e-13	1879	HSP70-8	heat shock 70kDa protein 1/8
comp29957_c0	106.67	7687	2413.33	12.33	0.33	6.01	399.73	118.87	0.52	0.02	5.62853e-15	3.4171e-13	466	-	-
comp13110_c0	2692	3970	3025.67	7595.33	8921	39.83	53.55	38.86	90.39	120.06	5.65122e-15	3.4269e-13	1789	PERK9	-
comp29429_c0	326.33	3189.33	1726	1339.67	999	14.01	123.98	64.1	45.03	38.92	5.7501e-15	3.48283e-13	619	PERK12	-
comp20985_c0	182	1635.67	757	243.67	77.67	5.95	49.08	21.52	6.49	2.33	5.76263e-15	3.48639e-13	808	MYB305	myb proto-oncogene protein, plant
comp37216_c0	2673	3323	3744	1302	142.33	40.08	45.93	49.33	15.26	1.98	6.39438e-15	3.86414e-13	1745	AAE12	long-chain acyl-CoA synthetase
comp25638_c0	3423.33	2885	4208.33	11509	10205	61.05	58.53	74.74	156.11	155.78	6.74097e-15	4.06161e-13	1430.34	GRF1	-
comp39768_c0	75.67	361	85	40	19.67	4.42	18.09	3.32	1.46	0.84	6.74221e-15	4.06161e-13	562.8	-	-
comp41193_c0	727.67	1158	1111.67	270	55	16.9	24.42	22.22	4.93	1.16	6.74442e-15	4.06161e-13	1149	-	1-acyl-sn-glycerol-3-phosphate acyltransferase
comp29996_c0	3279.67	3271.33	4183.67	13359.3	9881.67	98.9	83.16	99.99	293.77	247.62	6.75724e-15	4.06387e-13	946.66	YAB1	-
comp37354_c0	128.67	614	692.67	22.67	15.33	2.08	9.14	9.82	0.3	0.23	6.76368e-15	4.06387e-13	1617.6	PUB15	-
comp35471_c0	1655.67	3188	634	286	96.67	36.95	66.86	13.13	5.69	2.37	6.86456e-15	4.11976e-13	1094.11	-	-
comp28287_c0	1395.67	2268.67	2495.67	5818	5714.33	12.92	19.12	19.98	43.2	48.02	6.89476e-15	4.13315e-13	2870	MSL8	-
comp29125_c0	0	0	0	35.33	63.67	0	0	0	7.93	16.3	6.93503e-15	4.15254e-13	94.06	-	-
comp42737_c0	3324.67	220	1322	2188	2840.67	162.17	9.62	54.67	83.11	122.59	7.12801e-15	4.26322e-13	556	-	-
comp26814_c0	1639.67	4082	1481	1046.67	752.67	53.77	121.32	41.91	27.13	22.32	7.14983e-15	4.27139e-13	812	At2g38640	-
comp41207_c0	697.67	1617.33	2053.67	3448	3115.67	12.84	20.47	25.47	38.27	40.39	7.80433e-15	4.65709e-13	1819.84	-	-
comp40155_c4	516.67	546	692.75	2547.7	3885.66	77.85	57.29	76.38	169.43	301.9	7.97054e-15	4.75086e-13	253.86	-	-
comp37412_c0	2533.67	3084.77	1578.04	1195.62	214.71	73.25	123.87	43.64	35.25	7.46	8.00113e-15	4.76367e-13	755.96	MYB306	myb proto-oncogene protein, plant
comp22499_c0	839.67	536.67	241	116	67	27.74	16.24	6.94	3.06	1.99	8.31331e-15	4.94392e-13	798	PPL2	photosystem II oxygen-evolving complex 23kDa protein
comp36046_c0	2606.67	7737.67	2660.67	1905	1266.33	147.16	398.08	137.22	86.42	66.89	8.41094e-15	4.99631e-13	464.82	-	-
comp35957_c0	4453.33	14650.7	5602.67	2766.33	1871.67	68.82	207.77	75.5	34.42	26.3	8.63668e-15	5.1246e-13	1705	At1g06550	enoyl-CoA hydratase
comp45446_c0	247.34	246.33	667.41	1666.25	1489.25	7.76	7.04	18.14	41.99	42.51	8.70406e-15	5.15873e-13	846	VIT1.1	-
comp41026_c1	2094.33	134	822	331	3990	146.44	8.84	51.45	19.48	261.22	9.74786e-15	5.77084e-13	367	-	-
comp39063_c0	0	202.67	60.33	10.67	4.33	0	12.32	3.37	0.62	0.27	9.92533e-15	5.86928e-13	397.91	-	-
comp15873_c0	0	0	1064.1	0	0	0	0	196.91	0	0	9.97103e-15	5.88965e-13	124	-	-
comp25610_c0	50	846.86	244.33	233.94	100.12	1.29	20.52	7.44	5.61	2.36	1.01895e-14	6.01194e-13	956.44	-	-
comp24394_c0	334.67	113.67	183	57.33	4.67	16.33	5.2	7.85	2.33	0.21	1.0347e-14	6.09799e-13	536	-	-
comp27510_c0	8075.67	4247	2602.67	4569.67	10424.7	207.9	98.81	57.72	93.26	243.47	1.07273e-14	6.31502e-13	1036	At3g16150	L-asparaginase
comp28682_c0	15519	10026.3	10694.3	4969	2715.33	390.74	227.27	230.58	99.1	61.46	1.09018e-14	6.41054e-13	1066	PSBT	-
comp36323_c0	554.33	326	274.67	186.33	23	81.59	43.98	36.37	23.04	3.11	1.09298e-14	6.41979e-13	177.28	-	-
comp129095_c0	68.67	0	0	0	0	9.46	0	0	0	0	1.09597e-14	6.43017e-13	192	-	-
comp32741_c0	1483.33	2137.33	1756.33	7025.67	5962	16.18	20.84	16.27	60.21	57.99	1.09977e-14	6.44522e-13	2481	-	-
comp35854_c0	7086.33	27443	9519.67	11018	6228.67	70.7	249.78	82.46	88.06	56.59	1.13423e-14	6.63976e-13	2653	ARA12	subtilisin
comp42647_c0	1026.67	1991.33	1255.67	4398.33	6973	41.35	72.27	43.32	139.95	250.53	1.20247e-14	7.03134e-13	666	PERK1	DNA (cytosine-5-)-methyltransferase
comp34234_c0	4556.67	5199.67	4411.67	1878	1293	130.03	134.32	108.18	42.38	33.12	1.22509e-14	7.15564e-13	937	-	-
comp37148_c0	691.33	2486	1140.33	1167.33	561.67	18.42	60.53	26.36	24.79	13.56	1.24959e-14	7.2906e-13	994	ARF19	-
comp36529_c0	1177.67	2159.33	1369.67	135.67	16	21.93	37.31	22.34	2.06	0.27	1.27338e-14	7.42116e-13	1408	-	-
comp35256_c0	69.33	28	98.33	59.33	1129	3.3	1.2	3.87	2.42	49.15	1.2786e-14	7.44328e-13	558.01	HSP22.0	-
comp21642_c0	37.33	161.67	107.67	31	0	2.83	10.86	6.89	1.79	0	1.42259e-14	8.27235e-13	359	ZFP2	-
comp36391_c0	401.33	15	24.33	0	0	19.67	0.59	0.85	0	0	1.43684e-14	8.34594e-13	561.22	-	-
comp168965_c0	68	0	0	0	0	4.99	0	0	0	0	1.47645e-14	8.56651e-13	364	-	-
comp38617_c0	294.33	1468.33	482.33	418.33	207.67	9.48	43.84	13.64	10.96	6.16	1.51316e-14	8.76982e-13	812	-	-
comp34083_c1	950.67	1467.33	712.67	325	283.33	101.08	145.13	68.96	27.12	26.91	1.52848e-14	8.84878e-13	248.4	-	cofilin
comp38508_c0	301	1787.67	434	299.67	67.67	7.36	40.02	9.22	5.81	1.49	1.5521e-14	8.97564e-13	1081	-	-
comp13130_c0	286	1040	1242.33	1632	2002	21.27	69.48	79.08	95.68	134.31	1.58638e-14	9.16376e-13	361	-	-
comp17712_c0	6297.67	3409	3000.33	1937.33	1326	337.24	164.64	137.62	82.02	63.69	1.61131e-14	9.29752e-13	501	-	-
comp40493_c0	12.33	135.33	85.67	1791.67	2036.33	0.18	1.78	1.07	20.73	26.7	1.63214e-14	9.40736e-13	1828	-	-
comp29167_c0	29643	16301	8740	1874	663.67	800.5	406.43	205.22	39.74	16.03	1.64106e-14	9.44836e-13	978	-	-
comp18638_c0	0	2	0.67	65	112.33	0	0.18	0.06	5.1	9.89	1.67943e-14	9.65865e-13	275	-	-
comp39862_c0	61	790.67	226.67	3.33	0	2.33	27.55	8.18	0.1	0	1.68239e-14	9.66508e-13	753.92	-	-
comp26967_c0	2704.09	8079.76	4215.21	2867.15	1100.78	39.09	106.02	52.7	32.79	14.41	1.70828e-14	9.80305e-13	1838	DAD2	-
comp37187_c1	0.67	0	4	98.33	139.33	0.07	0	0.39	8.99	14.24	1.71531e-14	9.83265e-13	235	-	-
comp41330_c0	196.67	721	480.67	81.67	74	2.46	8.32	5.26	0.83	0.85	1.74129e-14	9.97062e-13	2099	ABCB8	ATP-binding cassette, subfamily B (MDR/TAP), member 1
comp39030_c0	1849.33	3926.04	3670	1753.33	473.33	33	60.71	49.43	22.56	6.56	1.75121e-14	1.00165e-12	1629.54	GGT3	gamma-glutamyltranspeptidase
comp41968_c0	4467.67	9528.33	6231.67	4412	1757.33	156.31	264.98	178.49	106.68	51.32	1.77506e-14	1.01419e-12	825.51	BAN	anthocyanidin reductase
comp37242_c0	865.33	835.33	808	2660.33	2758	19.5	16.95	15.52	47.5	55.98	1.78754e-14	1.0202e-12	1192.89	PERK2	sister chromatid cohesion protein DCC1
comp43211_c0	930.33	924.33	615.67	2132.67	2792	10.95	9.9	6.28	20.19	29.83	1.82021e-14	1.03772e-12	2253	ACBP4	-
comp25614_c1	5518.33	6085.67	4286	3287.33	1321.33	60.64	61.59	41.22	29.18	13.3	1.84452e-14	1.05043e-12	2389	At4g14360	-
comp32578_c0	16	817.67	491	163	20.33	0.45	21.67	12.39	3.72	0.62	1.90782e-14	1.0853e-12	895.25	NAC68	-
comp41435_c0	4365.33	3851	2473.33	1810.33	1095.33	123.67	96.67	58.7	41.92	31.48	1.91701e-14	1.08935e-12	926.94	-	-
comp44225_c0	193.67	1077	782.33	1837	698.33	5.11	25.67	17.73	38.8	16.57	2.04488e-14	1.16075e-12	1014	LOB	carbamoyl-phosphate synthase large subunit
comp35573_c0	46	0	56.33	401	226	1.76	0	1.86	12.41	7.76	2.05692e-14	1.16632e-12	698.44	SEP1	MADS-box transcription factor, plant
comp40781_c0	5232.99	30022	11530.4	11394.8	2870.79	73.07	378.95	138.93	124.54	36.34	2.26229e-14	1.28139e-12	1907	PME34	pectinesterase
comp36040_c0	623.33	523	741.33	2256.33	2262	9.46	7.24	9.77	27.41	31.22	2.26802e-14	1.28325e-12	1745	OPT1	-
comp27258_c0	0	0	3.33	46.33	92	0	0	0.31	3.67	8.57	2.286e-14	1.29202e-12	278.45	-	-
comp34692_c0	5.67	0	42	481	492.67	0.31	0	1.81	18.94	22.12	2.36948e-14	1.33776e-12	538.53	-	-
comp36271_c0	2770	4327	3163.67	1757.67	717.33	94.09	133.22	92.59	47.65	21.96	2.40324e-14	1.35536e-12	785	IAA15	-
comp41522_c0	6165.33	7211	6137.67	3271.67	1384	130.99	136.87	127.58	54.87	26.09	2.42458e-14	1.36593e-12	1252.33	ATPD	F-type H+-transporting ATPase subunit delta
comp34101_c0	2037.67	2988.67	3599.33	6035	7821	44.78	59.39	71.66	102.13	150.82	2.49273e-14	1.40281e-12	1219.12	NCL	-
comp40395_c0	933	1229	656.33	367.33	205.33	23.43	28.71	16.25	7.13	4.79	2.52822e-14	1.42126e-12	1032.73	-	-
comp33962_c0	600.33	1969.67	716.67	681.67	286.67	23.95	71.3	24.69	21.29	10.36	2.54686e-14	1.4302e-12	667	ERF023	EREBP-like factor
comp35331_c0	305.67	696.67	526.67	1027.33	1694	104.72	216.3	155.4	282.16	522.02	2.57925e-14	1.44684e-12	77.89	-	-
comp14162_c0	49.33	616.67	244.67	107.67	34	2.76	31.37	11.81	4.91	1.74	2.67515e-14	1.49857e-12	476	HAT14	homeobox-leucine zipper protein
comp24868_c0	0	0	0	23.67	71	0	0	0	2.41	8.37	2.67718e-14	1.49857e-12	208	-	-
comp40187_c0	1195.33	1559	1001.33	539.67	213.33	22.5	26.63	16.23	8.14	3.64	2.70476e-14	1.51239e-12	1418	PERK9	-
comp34083_c0	402.33	639.33	334.67	131	89	40.83	59.46	29.57	10.82	8.25	2.79202e-14	1.55951e-12	260	-	cofilin
comp33527_c0	0	320.33	248	7.33	0	0	5.38	3.96	0.11	0	2.84986e-14	1.59012e-12	1438	HMA2	Zn2+-exporting ATPase
comp38821_c0	1479.38	4014.55	1813.26	1055.01	662.97	31.42	91.91	37.6	20.71	14.16	2.85505e-14	1.59133e-12	1132.2	At1g03010	-
comp32653_c0	243.33	2125.33	1372	2873	1022	9.86	76.51	46.91	91.44	36.35	2.86429e-14	1.59478e-12	672	-	-
comp26230_c0	0	80.67	0	13.33	0	0	10.28	0	1.47	0	3.01718e-14	1.67812e-12	189	-	-
comp46022_c0	305	577	117.67	32	0	35.11	62.01	11.97	3.06	0	3.0689e-14	1.70508e-12	226	-	-
comp30153_c0	655	3611.67	1316	1197	394.33	44.2	214.1	74.8	63.2	23.16	3.17551e-14	1.76244e-12	404.28	KCS19	-
comp33596_c0	1438.67	985.67	716.33	380.33	229	53.39	33.58	23.51	11.42	7.89	3.23938e-14	1.79599e-12	705.68	At5g53490	-
comp16238_c0	472.33	1265	577	143	124.67	31.21	76.05	32.97	7.53	7.58	3.3719e-14	1.86748e-12	402	RCA2	-
comp28617_c0	625	93.33	156	205	49.33	72.17	9.81	15.58	19.14	5.11	3.43564e-14	1.90078e-12	230	-	-
comp40062_c0	34.67	120.33	132	0	0.33	7.17	8.05	11.43	0	0.17	3.47535e-14	1.92072e-12	288.1	At1g56130	-
comp11843_c0	351	302.33	106	3.33	0	12.34	9.75	3.25	0.1	0	3.72215e-14	2.05495e-12	750	PEX11B	-
comp35334_c0	1043	618.02	605.67	182.02	90.73	17.96	9.8	9.04	2.53	1.43	3.73397e-14	2.05931e-12	1540	TDT	-
comp13001_c0	441.33	1409	800.67	450.33	153.67	11.24	32.88	17.76	9.41	3.59	3.81715e-14	2.10296e-12	1036	At5g23370	-
comp30658_c0	2931	5902.33	3877	5779.67	283.33	109.71	201.09	125.81	171.12	9.64	3.92602e-14	2.16067e-12	708	-	-
comp39190_c0	632.67	1801	3689.67	4197.67	1518.33	42.25	106.55	208.31	220.39	88.89	3.94374e-14	2.16815e-12	407	PERK9	-
comp11871_c0	22.67	27.67	57.33	289	393	0.82	0.93	2.22	8.66	13.84	4.05985e-14	2.22964e-12	685.94	-	-
comp41286_c0	11	1315.33	788.33	416.67	347.33	0.16	17.49	9.93	4.82	4.63	4.10339e-14	2.25119e-12	1822.26	-	-
comp35958_c0	29.67	188.33	55.33	4	1	1.96	13.94	3.05	0.8	0.05	4.19406e-14	2.29853e-12	350.24	PIR7A	-
comp35004_c0	288.67	839	322	83	19.33	10.06	18.48	7.3	1.76	0.4	4.24905e-14	2.32623e-12	1010.53	At4g28040	-
comp41238_c0	25	130	316.67	0	0	0.86	3.91	9.36	0	0	4.32389e-14	2.36473e-12	778	GSVIVT00023967001	peroxidase
comp17710_c0	313.67	1542	936.33	324.33	90.67	24.97	109.89	64.63	20.67	6.55	4.35985e-14	2.38192e-12	333	-	-
comp41276_c0	843.67	1466.67	545	293.67	116.67	12.53	19.95	7.05	3.52	1.58	4.37545e-14	2.38552e-12	1775	-	-
comp34769_c0	2027	1281.67	911.67	701	421.67	65.7	38.16	26.89	18.71	12.69	4.37765e-14	2.38552e-12	802.52	Nmul_A0712	4a-hydroxytetrahydrobiopterin dehydratase
comp33054_c0	388.33	2921.67	954.33	1039	852.67	26.95	178.91	56.07	57.92	53.45	4.38011e-14	2.38552e-12	387.9	-	-
comp13411_c0	764.33	1228	3320	142.67	22.33	20.51	30.25	78.68	3.06	0.55	4.39735e-14	2.39004e-12	971	WRKY40	-
comp38887_c1	637.33	1665.33	883.67	964.33	131.67	20.77	45.39	24.29	21.92	4.03	4.39753e-14	2.39004e-12	835.12	-	-
comp12094_c0	0.33	0	27	223	267.67	0.03	0	2.07	15.59	21.36	4.52731e-14	2.45803e-12	300	-	-
comp43091_c0	1164.33	980.33	622.67	453.33	138.67	132.24	100.47	60.9	40.54	14.3	4.66211e-14	2.52859e-12	235	-	-
comp18042_c0	145.67	386.33	232.33	500.33	1007	7.81	18.67	10.74	21.37	48.68	4.6712e-14	2.5309e-12	497	-	-
comp35589_c0	2221	8597.33	6633.33	4339.33	2306.67	48.64	171.5	125.63	75.61	45.7	4.72885e-14	2.55949e-12	1213	NIP5-1	aquaporin NIP
comp40822_c1	248.67	1595.67	1089	185.33	94	13.47	83.5	44.16	9.52	5.35	4.76108e-14	2.57427e-12	478.6	MYB21	myb proto-oncogene protein, plant
comp40975_c0	4880.67	13062	7355	5743.33	3479.33	71.06	186.49	105.09	66.14	44.88	4.77981e-14	2.58174e-12	1767.4	LAX2	-
comp30238_c0	86.33	0	0	0	2.67	6.4	0	0	0	0.18	4.79075e-14	2.58498e-12	354	-	-
comp31704_c1	308	743.67	359	220	41.67	13.06	29.4	12.94	7.47	1.63	4.84397e-14	2.61101e-12	620.42	LECRK42	DNA (cytosine-5-)-methyltransferase
comp29641_c0	3934	2560.67	3174.67	1731	824	96.06	57.33	67.3	33.48	18.24	4.89826e-14	2.63756e-12	1084	-	-
comp34932_c0	361.33	374.33	173.67	49	38	11.28	10.7	4.71	1.27	1.09	5.1435e-14	2.76677e-12	848	-	-
comp35838_c0	28	589.67	57.33	5.33	0	0.83	16.17	1.49	0.13	0	5.25146e-14	2.82195e-12	882	CYP78A4	-
comp37897_c0	197	526	274	183.33	26	9.42	23.29	11.46	7.08	1.15	5.53019e-14	2.96868e-12	549	-	-
comp40071_c0	668.33	1365.67	1581.33	2432	3284.33	11.2	20.59	22.68	32.28	49.68	5.68904e-14	3.05018e-12	1602	bcsl1b	mitochondrial chaperone BCS1
comp29688_c0	22.33	203.33	29	0.67	0	1.61	13.13	1.79	0.04	0	5.69365e-14	3.05018e-12	372	-	-
comp35476_c0	967	846.67	1382	4079	2756.67	16.99	13.09	21.04	57.44	44.16	5.96004e-14	3.18963e-12	1526.01	SPL17	-
comp36438_c0	2260.67	1772.33	1934.33	5121	4844.67	35.44	24.91	25.93	63.45	68.92	6.00499e-14	3.2104e-12	1708.43	SCRM	-
comp18661_c0	6.67	6	35.33	151.67	816.67	0.36	0.28	1.61	6.53	39.57	6.21429e-14	3.31891e-12	503	-	-
comp45157_c0	601	639	919.67	1397	2392.33	7.93	7.73	10.55	14.85	28.97	6.22726e-14	3.32245e-12	2002	PERK9	transcription initiation factor TFIIB
comp37628_c0	1419	857.33	794.67	108	24.67	64.98	35.46	31.31	4.03	1.02	6.26869e-14	3.34115e-12	583	-	-
comp32832_c0	764.67	599	439	112.33	107.67	19.84	12.78	9.04	2.43	2.52	6.54623e-14	3.48553e-12	1067.28	mrp	ATP-binding protein involved in chromosome partitioning
comp36871_c0	101.33	1299.33	726	768.67	445.33	2.29	26.1	13.91	13.68	8.98	6.62792e-14	3.52545e-12	1199	-	-
comp17825_c0	541.67	631.33	732.67	1814	1982.67	10.04	10.7	11.8	27.12	33.49	7.13277e-14	3.79013e-12	1427	-	-
comp32319_c0	531.33	744	388.33	78.67	20	21.09	27.63	12.12	3.3	1.05	7.14779e-14	3.79427e-12	635.78	-	-
comp20152_c0	38.33	239.67	251.67	786.67	414.33	0.99	5.71	5.7	16.33	9.8	7.31567e-14	3.87945e-12	1014	ABCG31	-
comp20134_c0	1270.67	1114.67	1143.67	3636.33	3540.67	20.6	16.51	16.07	47.3	52.09	7.3285e-14	3.88233e-12	1635	At5g58090	glucan endo-1,3-beta-D-glucosidase
comp41579_c0	3566.33	5834.33	4047.67	1933.33	1362.33	95.11	123.82	74.65	35.23	26.32	7.34794e-14	3.88869e-12	1182.47	-	-
comp28641_c0	61.33	209.67	322.67	382.33	745	3.32	10.15	14.94	16.4	36.32	7.3976e-14	3.91102e-12	496	-	-
comp20400_c0	820.33	2292	1853	1464.67	319.33	24.14	61.57	47.36	33.98	8.6	7.47928e-14	3.95022e-12	899	-	-
comp25667_c0	5303.67	2460.67	3298.67	2432.67	1105	151.54	64.87	82.39	56.46	28.62	7.68725e-14	4.05597e-12	920	NDK4	nucleoside-diphosphate kinase
comp35492_c0	76.33	12.67	76.33	350	545	3.21	0.67	2.18	7.57	13.54	7.78817e-14	4.10509e-12	866.77	BAM7	-
comp41407_c0	161.67	494.33	469.67	68.67	13	3.37	9.49	8.63	1.17	0.25	7.88101e-14	4.14985e-12	1251	At5g39030	-
comp36543_c0	79	624.33	221.67	36	12	4.04	28.86	9.79	1.43	0.56	8.0097e-14	4.21337e-12	520	SB09	thioredoxin 1
comp47487_c0	154.67	549.67	236.67	13.67	8.67	19.06	61.26	25.28	1.36	1	8.03131e-14	4.2205e-12	215	-	-
comp34074_c0	1692	13205.7	4347	2034.33	1006.33	44.03	314.24	98.13	41.86	24.08	8.04151e-14	4.22163e-12	1017	AMC5	-
comp39383_c0	6328.67	14733	6697	5028.67	2618.33	91.12	175.53	80.58	55.81	32.4	8.35291e-14	4.38072e-12	1912.94	ERD3	-
comp37721_c0	12	379.33	333.67	23.33	0.33	1.1	29.65	24.96	1.58	0.03	8.613e-14	4.51261e-12	307	-	-
comp35119_c1	6.67	4.33	11	155.33	357.67	0.63	0.38	5	4.72	10.7	8.70104e-14	4.55418e-12	462.78	-	-
comp28438_c0	8962	1992	5543	1726.67	8676.33	382.57	78.45	208.44	59.46	341.13	8.87166e-14	4.63885e-12	611	At3g19950	E3 ubiquitin-protein ligase RNF115/126
comp30089_c0	1864	3798.33	1706.67	1010.33	1123.33	56.31	104.94	44.76	24.47	30.98	8.93963e-14	4.66973e-12	876	-	-
comp35106_c0	46.33	234.67	149	14	2	1.98	9.22	5.58	0.46	0.08	8.97193e-14	4.68194e-12	613	-	-
comp19186_c0	55.67	308.33	372.67	563.33	800.33	1.64	8.25	9.51	13.56	21.53	9.16717e-14	4.77906e-12	900	-	-
comp30727_c0	508.67	1252.67	431.67	90.33	11	10.75	35.89	13.45	3	0.69	9.28019e-14	4.83317e-12	865.53	PROT1	-
comp20839_c0	795	1173.33	1736	3185	2781.33	29	38.95	54.64	93.9	91.75	9.32654e-14	4.85249e-12	730	PERK9	-
comp16608_c0	86.33	173	265.67	503.67	1167.67	3.57	6.54	9.53	17.02	44	9.38268e-14	4.87686e-12	641	CAD	mannitol dehydrogenase
comp13588_c0	1161	2429.67	1853.33	5435.67	3997	110.33	208.08	151.05	408.64	341.23	9.45651e-14	4.91035e-12	282	PIP2-2	aquaporin PIP
comp19009_c0	5381	5014	3367	2001.67	1180.33	144.56	123.98	78.71	43.22	28.88	9.48139e-14	4.9184e-12	983	RPE	ribulose-phosphate 3-epimerase
comp33337_c0	3024.67	9137.33	7405	5828	1741.67	44.87	123.69	95.2	70.14	23.44	9.51749e-14	4.93224e-12	1787	NAT3	-
comp38054_c0	553.68	1414.76	745.61	165.51	20.88	9.58	22.39	11.4	2.31	0.36	9.80997e-14	5.07879e-12	1482.05	-	-
comp40938_c0	3499.67	4680.33	6176.33	14313.3	27952	145.03	176.74	220.77	471.42	1042.95	9.97151e-14	5.15733e-12	642.76	PI206	-
comp32157_c0	173.67	822	139.67	235.67	145	3.31	14.37	2.31	3.59	2.52	1.0028e-13	5.18143e-12	1387	-	-
comp40796_c0	104.67	739.33	138.67	8.67	2	1.75	12.17	2.23	0.13	0.03	1.04964e-13	5.41813e-12	1506.16	CIPK21	-
comp21099_c0	1086.33	162.33	799.33	491	95	45.12	6	28.05	15.83	3.46	1.12383e-13	5.79535e-12	655	SDR3b	xanthoxin dehydrogenase
comp37494_c0	678.33	501.67	398	36.33	15.67	19.34	12.8	9.72	0.83	0.39	1.14351e-13	5.89103e-12	941	PNC1	peroxidase
comp38510_c0	149.67	1043.95	211	110.67	158.67	4.22	33.03	10.14	3.21	7.15	1.1524e-13	5.93099e-12	747.9	SUS4	sucrose synthase
comp37594_c0	1563.33	1957.33	2329.67	7676	4676.33	32.44	34.78	40.71	116.35	85.33	1.16386e-13	5.9841e-12	1333.77	ROC8	homeobox-leucine zipper protein
comp34370_c0	0	0	12.67	133	219.67	0	0	0.74	7.27	13.55	1.17341e-13	6.02729e-12	393	-	-
comp39368_c0	185	428.33	152	30.33	12.67	5.78	13.3	4.5	1.21	0.54	1.17652e-13	6.03733e-12	722.99	-	-
comp13621_c0	3441	1885.33	2435.33	400	806.67	216.42	109.08	133.9	20.3	46.46	1.18606e-13	6.07792e-12	418	-	-
comp37545_c0	204.67	176.33	566.33	42	8.33	16.42	12.99	39.83	2.7	0.61	1.18674e-13	6.07792e-12	327	CAM72	calmodulin
comp15873_c1	0	0	1646.24	1	0	0	0	304.64	0.18	0	1.24368e-13	6.36329e-12	124	-	-
comp18370_c0	0	107	48.67	123.67	5	0	3.99	1.73	4.05	0.19	1.24602e-13	6.36906e-12	648	-	-
comp38144_c0	754.43	3533.91	2647.99	1650.09	955.27	23.58	100.32	71.54	41.14	27.07	1.26714e-13	6.47071e-12	850	Os03g0699700	lipoxygenase
comp35151_c0	2477	3818.33	2015	1145.67	778.33	36.48	51.91	25.93	13.68	10.51	1.27865e-13	6.52313e-12	1786.7	-	-
comp39526_c0	1895.67	1421	1233	935.33	160.67	36.06	25.41	20.31	14.33	2.87	1.29364e-13	6.59314e-12	1377.55	-	-
comp36123_c0	0	74.67	25	0	0	0	7.14	2.29	0	0	1.31371e-13	6.68893e-12	251	CRK25	-
comp38607_c0	1362	4796	5660	8612	10733.7	21.85	69.98	78.59	111.06	157.57	1.35066e-13	6.8704e-12	1652.47	NFYA1	nuclear transcription factor Y, alpha
comp147116_c0	62.67	0	0	0	0	6.46	0	0	0	0	1.38503e-13	7.03838e-12	257	-	-
comp29448_c0	664.67	759	1373.33	2097.33	2663.33	14.13	14.62	25.24	35.56	51.43	1.39164e-13	7.06514e-12	1250	-	-
comp39290_c0	584.33	1406.67	1107.67	2064.67	2480	8.57	18.61	13.92	23.91	32.85	1.41631e-13	7.18343e-12	1828	-	-
comp23103_c0	0	0	609.33	0	0	0	0	9.44	0	0	1.45781e-13	7.38675e-12	1483	At3g53960	-
comp14326_c0	2179.33	2159	1694.67	636.67	412	56.9	49.75	36.54	14.71	10.33	1.48991e-13	7.54209e-12	997.73	-	-
comp40201_c0	7451.33	10582.7	3737	2355.33	454	173.4	226.34	75.78	43.09	9.7	1.51971e-13	7.68553e-12	1133	NCS1	flavonol synthase
comp138862_c0	0	0	0	31.33	61.67	0	0	0	2.21	5.12	1.54867e-13	7.82442e-12	293	-	-
comp31209_c0	1241.67	4350.67	4205	5830.33	5855.67	28.53	89.72	82.56	106.26	120.92	1.57708e-13	7.96032e-12	1170	-	-
comp31023_c0	92	252.67	87.33	35.67	0	8.8	22.42	7.32	2.54	0	1.58542e-13	7.99467e-12	274	-	-
comp36434_c0	2767.67	3036.33	1815	719.33	519.33	42.39	41.55	23.5	9.05	7.58	1.62564e-13	8.18961e-12	1725.55	VDE1	violaxanthin de-epoxidase
comp38543_c0	2263.33	4751.33	4938.67	6193.33	1183.33	50.38	91.87	95.34	105.1	29.34	1.64231e-13	8.26567e-12	1165.48	FBW2	-
comp24304_c0	219	449	392.67	135.33	22.67	5.37	9.96	8.3	2.65	0.5	1.66316e-13	8.36258e-12	1087	-	-
comp19419_c0	1575.67	1278	1042.67	792.33	421.33	38.33	28.26	21.94	15.33	9.29	1.67213e-13	8.3996e-12	1092	At2g37250	adenylate kinase
comp32659_c0	7058	25708.7	9684.33	7501.67	3612	195.88	652.51	233.31	166.37	91.25	1.6847e-13	8.45466e-12	954	TIP4-1	aquaporin TIP
comp13331_c0	3673.33	3834	3995.67	13185.3	12252.7	42.61	40.16	39.81	121.52	128.17	1.70681e-13	8.55741e-12	2307	ICR2	kinesin family member 15
comp27108_c1	71.67	142.33	262.67	838.33	610.33	1.63	2.93	5.11	15.08	12.33	1.7471e-13	8.75103e-12	1182	GPAT8	-
comp38378_c0	5510.67	3916.67	3188	1359.67	1297	149.31	96.63	74.68	29.53	31.95	1.7552e-13	8.78319e-12	981	-	-
comp103996_c0	7.67	0	2.67	85.33	107.67	0.4	0	0.12	3.52	4.99	1.79364e-13	8.96698e-12	519	-	-
comp31411_c0	6489	10174.7	6791.33	4336.67	1570.33	205.27	294.41	187.57	109.8	45.91	1.89756e-13	9.47751e-12	832.53	-	-
comp33293_c0	10658	10799.3	7883	4813	1741	319.68	293.24	203.55	115.17	47.25	1.94334e-13	9.69689e-12	890	PSBY	photosystem II PsbY protein
comp41756_c0	2947.67	4366	2990.33	865	726.33	35.25	53.17	31.61	8.19	7.92	1.95908e-13	9.76615e-12	2164.4	CCX1	-
comp20370_c0	1160.67	831	1151.67	2159.33	2776.33	42.69	27.67	36.5	63.4	92.44	2.02553e-13	1.00878e-11	725	rpb-5	DNA-directed RNA polymerase II subunit E
comp12978_c0	772.33	750	415.33	179	167.33	32.33	27.47	12.56	5.3	6.03	2.0362e-13	1.01313e-11	685.26	-	-
comp27298_c0	2346.33	1985.33	1632.33	1264.67	172.34	427.9	326.29	255.26	181.79	27.92	2.04295e-13	1.01552e-11	147	CAB7	light-harvesting complex II chlorophyll a/b binding protein 1
comp27884_c0	163.67	136.67	30.67	7.33	1.33	10.23	8.45	1.63	0.34	0.1	2.07342e-13	1.02969e-11	415.16	MYB114	myb proto-oncogene protein, plant
comp39277_c0	6347	23696.7	16798	18679.7	3101.33	103.47	350.7	236.88	242.99	45.42	2.14704e-13	1.06524e-11	1628.29	KCS4	-
comp36590_c0	339	1128	1008.33	2256.67	1815.33	7.38	22.5	19.08	39.38	36.14	2.15451e-13	1.06794e-11	1214	-	-
comp63110_c0	0	165.33	81.67	3	3.33	0	32.58	15.37	0.54	0.65	2.16503e-13	1.07214e-11	122	-	-
comp26478_c0	609	386.67	164	113.67	76	18.37	10.7	4.29	2.74	2.11	2.17552e-13	1.07632e-11	878	MES17	polyneuridine-aldehyde esterase
comp40529_c1	84	1067	942.67	519	76.67	2.2	25.52	23.65	9.46	2.59	2.19189e-13	1.08336e-11	950.75	NRAMP1	manganese transport protein
comp40382_c0	210	1170	1154.67	1456.33	135	5.17	23.8	22.1	25.7	3.86	2.19389e-13	1.08336e-11	1121.73	NIP1-1	aquaporin NIP
comp39259_c0	614.96	2040.49	808.33	650.8	266.29	12.62	30.33	12.4	9.28	3.64	2.19862e-13	1.08467e-11	1543	SPS2	sucrose-phosphate synthase
comp42033_c0	93358	6525.67	25372.7	23863.7	40.67	1496.9	93.53	349.85	281.44	0.58	2.20296e-13	1.08579e-11	1669	ncd-2	enoyl-[acyl carrier protein] reductase II
comp37070_c0	2.67	218.67	21	3.33	2	0.17	12.03	1.11	0.17	0.11	2.23517e-13	1.10063e-11	436	-	-
comp41451_c0	1187.67	909.67	1070.33	2557.67	2906.33	29.57	19.98	20.56	41.14	51.75	2.24703e-13	1.10543e-11	1207.8	shkB	WNK lysine deficient protein kinase
comp37696_c0	18.67	7	399.33	2807.33	3151.33	0.25	0.18	5.49	37.56	52.68	2.26234e-13	1.11192e-11	1468.36	-	-
comp38502_c0	222	779.33	705.33	1202.33	1467.33	4.36	14.55	12.57	19.21	26.43	2.34843e-13	1.15315e-11	1327.85	-	-
comp39555_c0	765.67	766.67	1209.33	4099	1806	22.55	11.57	20.11	48.7	25.16	2.35463e-13	1.15511e-11	1560.96	PIN1B	-
comp32291_c0	259	768.33	266.67	77	217.33	9.2	19.52	5.92	1.86	5.29	2.46053e-13	1.20594e-11	934.14	At1g80330	aminocyclopropanecarboxylate oxidase
comp32710_c0	83	883.67	771.67	2350.67	2793	5.3	43.3	34.99	91.79	125.41	2.51994e-13	1.2339e-11	496.89	OEP162	-
comp27620_c0	225.67	163	115.33	22	0.67	8.51	5.62	3.76	0.65	0.02	2.56425e-13	1.25421e-11	706	At2g37240	-
comp34847_c0	38	675.67	199	117.67	80	1.22	19.91	5.59	3.13	2.36	2.5662e-13	1.25421e-11	817	-	-
comp61373_c0	142.33	164	106	2	0.33	10.61	11.34	6.92	0.11	0.02	2.65842e-13	1.29807e-11	352	-	-
comp8925_c0	0	103	27	34	0.67	0	4.51	1.13	1.3	0.03	2.67437e-13	1.30464e-11	551	-	-
comp39741_c0	417.33	1641.33	447.67	353	17.33	17.5	58.46	18.8	12.57	1.01	2.72414e-13	1.32768e-11	571.38	PUP1	-
comp46601_c0	136.67	162.67	454.67	34.67	6.33	14.15	15.62	41.65	3	0.63	2.73382e-13	1.33022e-11	251	PCM5	calmodulin
comp45260_c0	120.33	178.33	125.33	422.33	932.67	7.72	10.33	6.94	21.79	54.51	2.73442e-13	1.33022e-11	415	-	DnaJ homolog, subfamily C, member 14
comp30371_c0	1642.67	8557	3618.67	3759.33	936	32.68	154.01	61.99	59.17	16.67	2.80049e-13	1.36109e-11	1341	-	-
comp30887_c0	371.67	612	725.33	166.33	12.67	13.03	15.14	18.78	4.07	0.41	2.82522e-13	1.37184e-11	822.61	DIOX2	naringenin 3-dioxygenase
comp18369_c1	0	186.33	10	21.67	0	0	8.14	0.42	0.87	0	2.86155e-13	1.3882e-11	546	-	-
comp32874_c0	767.67	720.33	483	100.67	23	18.94	16.26	10.32	1.91	0.51	2.90129e-13	1.40617e-11	1076	-	-
comp26931_c0	1.33	36.33	45	194.33	307.67	0.12	3.11	3.59	14	25.92	2.98411e-13	1.44498e-11	287.6	Os02g0460200	-
comp38463_c0	2247.67	1888.67	2516.33	4778.67	5825	32.17	24.43	30.9	54.43	75.26	3.04389e-13	1.47256e-11	1871	At2g38370	-
comp32624_c0	721	1318.33	1029.33	3531	2104	16.41	27.32	20.27	64.43	43.47	3.07139e-13	1.48445e-11	1167	-	-
comp12999_c0	768	2547.33	1165.33	1335.33	302.33	9.03	27.58	12	12.65	3.24	3.07413e-13	1.48445e-11	2232	At1g31850	-
comp37799_c0	9.33	174.33	40	0.33	0	1.52	24.56	5.45	0.04	0	3.13456e-13	1.51224e-11	168.35	-	-
comp27163_c0	151.67	181	582.67	1897.67	902	3.5	3.72	11.45	35.04	18.53	3.18039e-13	1.53294e-11	1170	ESC	-
comp29999_c0	2858.33	1474	963	941	786	98.48	46.63	28.86	26.01	24.66	3.21274e-13	1.54711e-11	767	PSB28	photosystem II reaction center 13kDa protein
comp40876_c0	430.33	964.33	689.33	141.67	83	10	20.38	13.89	2.59	1.75	3.31356e-13	1.59419e-11	1140	-	mannan polymerase II complex MNN10 subunit
comp38547_c0	16.67	200.67	40	0.67	0	1.05	9.01	1.97	0.04	0	3.34227e-13	1.60653e-11	498.57	-	-
comp37291_c1	1237.33	885.33	944	3083.33	3500.67	29.11	26.92	20.8	58.26	74.25	3.34704e-13	1.60734e-11	1049.32	-	-
comp41653_c0	137.33	1058	980.33	1639	1232	4.63	29.68	29.28	39.34	29.25	3.36798e-13	1.61592e-11	872.04	PERK2	-
comp41552_c0	2358.67	3476.67	3963	7884.33	8432	33.33	45.68	48.78	89.33	108.88	3.48115e-13	1.66869e-11	1867.53	At5g55860	structural maintenance of chromosome 3 (chondroitin sulfate proteoglycan 6)
comp30003_c1	1553.67	5173.67	4877.67	1556.33	610.33	24.49	74.96	67.69	19.77	8.88	3.53577e-13	1.69333e-11	1657	STC	-
comp14112_c0	551.33	1655.67	1742.67	696.33	432.67	12.83	35.23	35.31	13.19	9.26	3.57973e-13	1.71281e-11	1134	Os04g0609600	-
comp40302_c0	297.33	967.67	2256.33	33.67	18.67	3.77	11.06	24.99	0.35	0.22	3.64457e-13	1.74224e-11	2076	-	-
comp29190_c0	1270.67	1060.67	2461.33	3382.33	5560.67	83.59	62.53	138.56	177.66	331.85	3.66532e-13	1.75057e-11	407.09	NUDT1	-
comp12900_c0	193	377	562.33	2291	1632.33	5.57	9.75	13.8	51.86	41.95	3.7787e-13	1.80307e-11	936	-	plant G-box-binding factor
comp30917_c0	299	140.67	178.33	781.67	859.67	6.98	2.99	3.61	14.57	18.23	3.85362e-13	1.83715e-11	1137	-	HUS1 checkpoint protein
comp35127_c0	3394.33	3374.33	1699.67	1404	940	38.58	35.17	16.8	12.88	9.74	3.96665e-13	1.88932e-11	2325	FUSA	elongation factor EF-G
comp34562_c0	241.67	508	139	53.33	37.67	21.27	41.51	10.79	3.81	3.09	4.00796e-13	1.90726e-11	296	-	-
comp38153_c0	1124	2303	1263.33	994.33	445	21.84	48	22.29	17.48	11.55	4.02683e-13	1.9145e-11	1201.03	SCPL51	serine carboxypeptidase 1
comp37510_c0	7089.67	15329	8310.67	6384.67	1697	176.37	357.01	183.16	127.33	41.18	4.07951e-13	1.93779e-11	1034.4	At4g26790	-
comp30276_c0	111.67	167.67	68	4	0	9.38	12.33	2.93	0.11	0	4.10444e-13	1.94786e-11	555.77	DFRA	anthocyanidin reductase
comp67503_c0	3	49	41	311.33	24	0.14	2.11	1.66	11.33	1.04	4.1659e-13	1.97524e-11	567	-	-
comp18142_c0	1704	5429.33	1920	3853.33	2300.67	46.16	133.02	44.84	82.96	56.41	4.18352e-13	1.9818e-11	984	UAM1	-
comp38803_c0	354.33	2066.67	1999.33	3390.33	2290	11.22	44.36	47.02	69.85	64.08	4.21274e-13	1.99384e-11	993.01	TT12	-
comp60903_c0	0	0	502	0	0	0	0	20.37	0	0	4.25482e-13	2.01194e-11	566	-	-
comp32069_c0	3	211.67	2.67	3.33	0	0.25	15.96	0.19	0.21	0	4.27362e-13	2.01901e-11	304.63	-	-
comp43286_c0	158.67	1248	734.33	308	131	19.74	141.56	79.16	30.87	14.93	4.2841e-13	2.02213e-11	213	-	-
comp27793_c0	0	0	0	31.67	53.33	0	0	0	4.33	10.28	4.40186e-13	2.07585e-11	145.25	-	-
comp32663_c0	0	194.33	35.67	59	0	0	4.69	0.84	1.3	0	4.44732e-13	2.0954e-11	975	Mhc	-
comp44988_c0	450	312	566.33	858	1528.33	8.83	5.57	9.54	13.34	27	4.49732e-13	2.11705e-11	1364	AMP1	glutamate carboxypeptidase II
comp32167_c0	31	220.33	407.67	317	20	2.4	15.18	26.68	19.38	1.36	4.62784e-13	2.17654e-11	351	-	-
comp33580_c0	1001	1420	542.67	479.67	314.33	41.92	55.03	19.5	15.25	11.72	4.70967e-13	2.21304e-11	647.78	apaG	ApaG protein
comp37596_c0	3054.67	5997.67	3544	2241	1060	53.91	96.72	54.34	31.63	17.02	4.86842e-13	2.28558e-11	1498	PAP29	-
comp18886_c0	726.67	293.33	511	286.33	1606	11.06	4.05	6.67	3.47	22.09	4.87612e-13	2.28715e-11	1760	-	-
comp44940_c0	106.33	335.67	748.67	1966.67	1590.33	2.32	6.53	13.81	33.8	30.7	4.9612e-13	2.32498e-11	1246	EXS	interleukin-1 receptor-associated kinase 4
comp29075_c0	4312.33	5102.67	3118.67	2579	1642.33	111.17	119.15	69.51	52.77	38.41	5.02432e-13	2.35245e-11	1031	-	-
comp38772_c0	960	2697.67	1028.33	887	715.67	15.66	40.66	14.71	11.69	10.59	5.1778e-13	2.42215e-11	1610.87	-	-
comp18398_c0	2807.33	10967.7	4550.33	5185.67	2997.67	137.2	484.93	191.09	201.81	132.54	5.20785e-13	2.43403e-11	547	-	-
comp28453_c0	3396.33	14920.7	4818	7965.67	460	200.31	803.65	249.41	374.63	24.88	5.24258e-13	2.44808e-11	444	-	-
comp39675_c0	32.67	60.67	790	192.67	142.67	5.35	8.38	59.62	16.12	16.09	5.36036e-13	2.50085e-11	226.61	-	-
comp16191_c0	0	135.67	3.33	30	0	0	8.03	0.19	1.62	0	5.52623e-13	2.57594e-11	401	-	-
comp30043_c0	16.67	189.67	51	0	0	0.84	8.94	2.23	0	0	5.74153e-13	2.67392e-11	473.46	TT12	-
comp29038_c1	0	0	0.67	21	87.67	0	0	0.05	1.52	7.24	5.87679e-13	2.73448e-11	295	-	-
comp40765_c0	524.22	1369.79	489.2	144.64	186.2	12.4	29.58	10.01	2.79	4.04	5.96032e-13	2.77089e-11	1123	MAP_4197c	-
comp30389_c0	1393.33	1512.33	1165.33	3506.33	3586	45.68	44.68	32.69	91.26	105.88	5.99704e-13	2.78549e-11	819	-	-
comp15488_c0	499.67	588.33	975.67	1703.67	1834	8.05	8.52	13.51	21.91	26.59	6.04499e-13	2.80527e-11	1663.13	-	-
comp22039_c0	0	0	472.67	0	0	0	0	36.67	0	0	6.23021e-13	2.88867e-11	296	-	-
comp29409_c0	0	284.67	63.33	269	0.67	0	17.44	3.79	14.46	0.04	6.26816e-13	2.90369e-11	384	-	-
comp36440_c0	5109	2378.67	1810.67	1895.67	1234.33	205.38	88.06	63.2	62.17	45.05	6.29405e-13	2.91311e-11	656.24	-	-
comp13583_c0	488.67	530	369.33	131.67	27	12.58	13.02	7.74	2.46	0.58	6.5091e-13	3.00998e-11	1055.81	AAP2	-
comp144660_c0	57.67	0	0	0	0	7.5	0	0	0	0	6.55876e-13	3.03028e-11	204	-	-
comp37304_c0	190.33	217	74.67	16.33	2.67	11.68	12.02	3.95	0.79	0.14	6.60767e-13	3.05018e-11	434	-	-
comp40542_c0	581	529.33	866	1257.33	1876.67	14.12	11.64	18.14	24.44	41.32	6.76865e-13	3.12174e-11	1097	PERK9	phospholipase D
comp28367_c0	1255.33	2351.67	1290.67	977	635.67	20.3	34.66	18.13	12.68	9.49	6.88935e-13	3.17461e-11	1630.46	PAT1	anthranilate phosphoribosyltransferase
comp30010_c0	0	0	9.67	102.67	146	0	0	0.9	8.87	14.21	6.94199e-13	3.19606e-11	248	-	-
comp13490_c1	312.33	201.33	402	1422	1537	33.15	18.93	35.95	118.21	144.41	6.99056e-13	3.2156e-11	257	At4g24660	-
comp40794_c0	7680.67	15504.3	12224.7	7229.67	2938.33	141.45	260.32	194.91	105.31	48.83	7.07331e-13	3.25081e-11	1441	CCR1	cinnamoyl-CoA reductase
comp19020_c1	282.67	424.33	324	670.33	1274.33	5.63	7.72	5.59	10.82	22.96	7.08102e-13	3.2515e-11	1331	CYP86A1	-
comp16136_c0	2.33	0	1.33	67	126.33	0.14	0	0.07	3.29	7.01	7.08723e-13	3.2515e-11	437	-	-
comp39897_c0	361.33	2666.67	1782.33	1116.33	107.67	22.4	147.26	94.89	56.21	6.29	7.18307e-13	3.29259e-11	423.65	-	-
comp41386_c0	4362.33	11963.7	6453	4372.33	899.67	167.74	426.78	271.13	173.74	57.15	7.32726e-13	3.35574e-11	559.68	CNGC18	cyclic nucleotide gated channel, other eukaryote
comp27938_c0	6535	3155.33	3375	2502.33	1913.33	314.34	137.08	139.52	96.17	83.01	8.20703e-13	3.75538e-11	556	PSRP5	-
comp32297_c0	156.67	591.67	272.67	119	9.33	11.55	39.31	17.26	6.89	0.62	8.3484e-13	3.81673e-11	363	GLO4	(S)-2-hydroxy-acid oxidase
comp35189_c0	12035	68969.7	37673	28777	7717	257.86	1346.95	701.36	492.15	149.66	8.36206e-13	3.81965e-11	1234	APG	-
comp34274_c0	107.67	86.67	75	5.33	0	16.36	12.18	9.96	0.64	0	8.4225e-13	3.8439e-11	173	CRK13	-
comp20692_c0	147.67	284.33	414	47.33	5.67	14.51	25.95	36.16	3.72	0.53	9.00782e-13	4.10745e-11	263	AAP3	-
comp20765_c0	2942	1395	1137.33	778.33	844	123.42	53.4	43.94	26.57	31.36	9.60963e-13	4.37807e-11	626.95	-	-
comp39933_c0	317	1111.67	662.33	2311.67	1010.67	7.37	23.18	13.13	42.89	21.1	9.66762e-13	4.40066e-11	1159	CRK25	-
comp31553_c0	1350.33	293	423.33	198	557.33	17.4	3.47	4.81	2.13	6.67	1.00404e-12	4.56638e-11	2028.64	HSFA2C	-
comp34817_c0	540	883	418.67	486.33	13.33	16.39	24.85	10.11	12.14	0.34	1.00545e-12	4.56885e-11	884.81	-	-
comp28591_c0	14.33	80	42.67	0	0	2.36	11.6	5.93	0	0	1.01139e-12	4.59182e-11	165	At2g28960	-
comp18829_c0	0	54.33	143.67	0	0	0	2.02	5.04	0	0	1.01394e-12	4.59944e-11	654	-	-
comp37429_c0	649.33	377	744.33	1575.67	1805.33	14.67	7.7	14.4	28.36	36.67	1.01743e-12	4.61125e-11	1187	CYCD2-2	-
comp36121_c0	0	0	67	146.67	102.67	0	0	3.34	8.33	5.89	1.02801e-12	4.65519e-11	379.61	-	-
comp37793_c0	299	440.33	235.33	202.33	12.67	17.17	23.87	12.06	10.1	0.78	1.03e-12	4.66018e-11	453.18	-	-
comp32076_c0	354	814.33	592.67	202.33	27.33	7.39	15.68	10.8	3.4	0.51	1.06157e-12	4.79888e-11	1260	-	-
comp25077_c0	0	0	0	30.67	54.33	0	0	0	18.58	36.18	1.06591e-12	4.81435e-11	35.82	-	-
comp34738_c1	645.33	4044.33	2497.67	1430.67	911.67	14.61	84.23	49.48	26.2	19.14	1.09801e-12	4.95505e-11	1159	PERK8	DNA (cytosine-5-)-methyltransferase
comp19819_c0	1099	571.67	252.33	153	84.67	33.29	15.7	6.62	3.67	2.32	1.11919e-12	5.04626e-11	878.01	PPL1	photosystem II oxygen-evolving complex 23kDa protein
comp34494_c1	986.67	813	1993	3673.33	2639.33	40.47	30.51	70.55	120.33	97.93	1.20304e-12	5.41545e-11	649	-	-
comp37088_c0	3246.33	5958.67	3605.33	6186.33	1277.67	57.22	96.76	55.41	86.98	20.56	1.20313e-12	5.41545e-11	1496.08	At5g45950	-
comp39295_c0	7.33	0	7.33	188	230	0.37	0	0.44	12.82	16.84	1.20673e-12	5.42696e-11	358.73	-	-
comp35020_c0	587.61	528.19	624.97	104.81	66.95	8.69	7.15	8.04	1.2	0.89	1.21187e-12	5.44329e-11	1786	At3g02645	-
comp41899_c0	421.33	937	2063.33	395.67	183.33	5.2	10.57	22.07	3.93	2.04	1.21244e-12	5.44329e-11	2144.61	-	exocyst complex component 7
comp36414_c0	2289.67	3152	4119.67	6935.33	9919	39.76	48.69	60.87	94.92	153.76	1.23688e-12	5.54828e-11	1555.64	TIFY4A	-
comp41266_c0	1757	1212.67	519	182	46	23.83	15.07	6.12	1.93	0.56	1.25431e-12	5.62164e-11	1949	CLC-B	chloride channel, other eukaryote
comp31502_c0	0	0	21.67	43.33	138.33	0	0	15.84	12.76	47.09	1.25911e-12	5.63834e-11	57.62	-	-
comp40960_c0	1284	3092.33	1548	1273.67	578	20.42	36.86	19.58	23.08	13.59	1.26267e-12	5.64943e-11	1571.03	arsB	-
comp43482_c0	302.67	1073	514	259.67	49.67	16.5	53.79	24.49	11.5	2.47	1.26722e-12	5.66497e-11	482	-	-
comp35368_c0	44	280.33	172.67	5.67	5.33	4.66	47.77	29.9	0.88	0.39	1.26982e-12	5.67177e-11	212.71	-	-
comp34485_c0	1044.33	564.67	377	234.67	158.33	42.25	21.58	14.86	7.8	6.07	1.29703e-12	5.78837e-11	632.98	-	-
comp42179_c0	3400	5641.33	6299	11726	15484	107.61	162.41	172.34	297.28	443.93	1.32051e-12	5.88812e-11	840	-	-
comp41384_c0	540	2198.33	1443	872	250.33	20.31	72.65	44.91	26.58	8.2	1.32403e-12	5.89881e-11	716.78	CCOAOMT1	caffeoyl-CoA O-methyltransferase
comp40616_c0	203.33	110.13	301.24	1168.91	2076	43.04	29.62	69.75	202.92	464.58	1.3359e-12	5.94665e-11	115.12	-	-
comp35879_c0	76.67	443.67	312	761.67	693	1.95	10.27	6.87	15.44	15.89	1.35311e-12	6.01813e-11	1047.31	pkgA	protein-serine/threonine kinase
comp42971_c0	700.67	418	726	1616.67	1785.33	44.27	23.99	39.53	82.23	102.41	1.36022e-12	6.04462e-11	422	-	-
comp37609_c0	4872.67	10787.3	7099	5485.33	2142.36	199.9	426.7	200.5	113.04	49.53	1.3737e-12	6.09935e-11	846.4	-	-
comp37570_c0	228	161.33	57.33	2.33	0	9.89	6.47	2.17	0.09	0	1.38334e-12	6.13695e-11	606	RIBBA	3,4-dihydroxy 2-butanone 4-phosphate synthase
comp34117_c0	1182.33	2429.33	2271.33	3832	4746.33	77.68	143.56	127.92	199.28	280.71	1.41094e-12	6.25407e-11	408	-	-
comp37952_c1	22243.3	18362.7	25490.3	3117.67	125.33	994.19	735.52	984.01	110.46	4.97	1.41765e-12	6.27855e-11	595	-	-
comp36790_c1	702.64	1506.87	1058.91	774.97	272.21	18.17	34.81	20.58	14.31	6.34	1.42321e-12	6.29586e-11	1101.57	ANL2	homeobox-leucine zipper protein
comp33065_c0	1015	868	1065.67	2259.67	2864.67	21.07	16.5	19.23	37.65	54.06	1.42397e-12	6.29586e-11	1273	FBX13	-
comp23750_c0	66.67	116.33	83.33	22.33	0	3.74	5.75	3.96	0.98	0	1.42706e-12	6.30419e-11	484	COL1	zinc finger protein CONSTANS
comp13684_c0	9960.67	3638.67	3786	2861.33	2357.33	738.39	242.05	240.45	168.46	157.63	1.42969e-12	6.3105e-11	362	cisd2	-
comp26610_c0	9076.67	9302.67	17658.7	52330.7	45844.3	259.43	238.1	430.31	1180.94	1169.29	1.60109e-12	7.06112e-11	943	MPE3	-
comp13066_c0	1035.33	2944	3100	3074.67	4086	32.01	83.09	83	76.82	115.09	1.63711e-12	7.21388e-11	858	WRKY19	-
comp35885_c0	166.67	513	328.67	176	23.33	13.36	37.69	22.95	11.05	1.71	1.65223e-12	7.27438e-11	329	-	-
comp39297_c0	20704.7	70530	58418.7	30108.7	8167.33	447.47	1295.47	1104.24	567.83	182.98	1.65733e-12	7.29073e-11	1183.94	XTH6	xyloglucan:xyloglucosyl transferase
comp35791_c0	111.67	345	315.67	43.67	0.67	4.55	15.67	10.11	1.88	0.04	1.71456e-12	7.53616e-11	592.77	CRK10	-
comp42254_c0	4162	2192.67	3915.67	12235	13706.7	82.21	39.25	66.56	191.91	244.62	1.78883e-12	7.85601e-11	1352	At3g58100	-
comp37206_c0	2797	2532.33	1700	1027.67	546	94.88	78.13	49.97	27.75	16.83	1.79815e-12	7.8903e-11	782	PAP8	-
comp40344_c0	4184.67	4276.33	5177.33	11794	12982.3	36.38	33.97	39.06	82.55	102.7	1.89896e-12	8.32571e-11	3047.42	ARF19	-
comp41020_c0	2914.67	703	1024.33	3172.67	3304	104.81	23.15	31.82	91.11	107.36	1.92518e-12	8.43097e-11	740	HMGB14	structure-specific recognition protein 1
comp37607_c0	29	1380.33	626.67	36	78.33	0.43	18.54	8.09	0.41	1.06	1.92619e-12	8.43097e-11	1747.3	ALMT9	-
comp32693_c0	2114.67	2980	5118.67	7765.67	7446.67	180.81	232.05	379.37	538.75	578.48	1.95756e-12	8.56114e-11	310	PERK2	-
comp43318_c0	0	1.67	0	0	992	0	1.25	0	0	809.6	1.97233e-12	8.61854e-11	30.82	-	-
comp13069_c0	4180.67	2660.33	2131	1985.33	954	126.76	73.05	55.66	47.92	26.22	1.983e-12	8.65793e-11	880	RPL13	large subunit ribosomal protein L13
comp41612_c0	651.67	1085.67	356	160.33	60.67	11.62	16.63	10.59	5.17	17.13	1.99728e-12	8.71301e-11	984.61	-	1,8-cineole synthase
comp30402_c0	551.67	635	864.67	1997.67	1674	15.21	15.87	20.48	43.6	41.48	2.0274e-12	8.8322e-11	970	GRF3	-
comp18118_c0	3066.33	617	1645.67	1224.67	692	245.78	44.06	111.93	77.35	49.01	2.02797e-12	8.8322e-11	338	-	-
comp42447_c0	3751	1292.67	2448.67	7684	7348.33	50.3	15.63	28.11	81.67	88.57	2.0333e-12	8.84806e-11	2002	CYPRO4	-
comp16344_c0	1198.67	2152.33	1962	4118.67	4048.33	13.92	22.47	19.47	37.9	42.17	2.12294e-12	9.22785e-11	2315	GPA1	-
comp33322_c0	347.33	851.33	533.33	199.67	43	4.78	10.65	6.36	2.23	0.54	2.1241e-12	9.22785e-11	1926	CAT5	basic amino acid/polyamine antiporter, APA family
comp34127_c0	262	544.67	799.33	1599.33	1672.67	11.28	20.85	29.06	54.31	64.28	2.14995e-12	9.33244e-11	632	-	-
comp40713_c4	521.33	448.33	459.67	192	18.33	18.04	14.23	13.79	5.31	0.58	2.29582e-12	9.95735e-11	766	AUX22B	-
comp18422_c0	34.33	89.67	43.33	2	0	1.98	4.75	2.18	0.09	0	2.39832e-12	1.03933e-10	457	-	-
comp36696_c0	388.67	307.67	236.67	43.67	12.33	34.54	24.89	18.19	3.01	0.99	2.41464e-12	1.04554e-10	299	-	-
comp18676_c0	1368	999.33	1145.67	435	204	31.15	22.7	23.7	8.43	4.12	2.45314e-12	1.06133e-10	1122.82	SWEET2A	-
comp29775_c0	821.24	1377.9	2231.66	3174.33	4932.33	25.92	39.58	61.03	80.76	142.03	2.47185e-12	1.06855e-10	840	PERK2	-
comp36126_c0	1239.36	1351.35	690.33	438.33	291.67	43.27	40.98	22.89	10.98	8.35	2.47616e-12	1.06953e-10	812.43	-	-
comp34879_c0	23663	2006	9373.67	1624	30786.3	368.01	29.36	129.98	21.1	448.35	2.5743e-12	1.111e-10	1656	-	-
comp33335_c0	1883	2362.33	1309.67	1849.67	429.67	42	48.8	25.92	34.23	8.94	2.58061e-12	1.1128e-10	1159.14	-	carbonic anhydrase
comp39904_c0	46.33	30	115	378	637	1.73	1.04	3.73	12.76	24.97	2.58624e-12	1.11432e-10	675.61	-	-
comp28313_c0	8	6.33	8	47.33	562.34	1.32	0.92	1.14	3.31	36.66	2.63316e-12	1.1336e-10	263.88	-	-
comp37210_c0	207	555.33	384.67	97.67	63	4.25	10.41	6.87	1.6	1.18	2.64114e-12	1.1361e-10	1286	BRL2	-
comp124487_c0	1	0	0	15.33	77	0.1	0	0	1.2	7.02	2.75024e-12	1.18206e-10	262	APK1B	-
comp35098_c0	2019	1048	740	673.33	737.33	50.08	23.71	15.94	13.34	16.72	2.77227e-12	1.19055e-10	1067	DHAR3	-
comp17570_c0	1749.33	2085.33	2124.33	4344.67	5606.33	30.57	32.94	31.89	60.41	88.45	2.78047e-12	1.1931e-10	1531	TCEA2	transcription elongation factor S-II
comp40812_c0	2411.67	4621.67	6002.33	10618	1321	48.96	94.97	110.75	132.07	16.41	2.86009e-12	1.22626e-10	1512.88	CYP77A3	-
comp31111_c0	38.67	22.67	16.33	223.67	349	3.6	1.83	1.37	17.22	30.17	2.87674e-12	1.23239e-10	283.39	-	-
comp95511_c0	0	0	0	11.67	70	0	0	0	2.19	14.55	2.91593e-12	1.24816e-10	117	-	-
comp39536_c0	6411.33	18696.7	12664.7	15903	2284	61.92	166.6	108.16	123.55	20.16	2.92117e-12	1.24938e-10	2711.94	PDR6	small multidrug resistance protein, SMR family
comp42683_c0	580.67	349.67	465.33	1748.33	1465.33	79.29	42.73	54.02	187.74	178.72	2.92965e-12	1.25198e-10	198	-	-
comp33295_c0	2158.67	5047.67	8312	16856.3	20429	43.3	90.82	141.99	267.66	367.57	2.9743e-12	1.27003e-10	1345	Os01g0192000	-
comp39757_c0	102.33	282.67	241.33	994	1013.33	24.18	60.3	32.1	70.81	74.89	2.9865e-12	1.2742e-10	202.26	-	-
comp41539_c0	1432.67	3871	2121	1438.33	474.33	28.86	77.63	36.9	21.96	8.14	2.99968e-12	1.27878e-10	1314.93	CYP71A1	-
comp38522_c0	155	368	260.67	41	38.33	3.32	7.87	4.99	0.72	0.76	3.13775e-12	1.33655e-10	1197.27	-	-
comp36853_c0	840.67	726.67	1068.33	2473.67	2099.67	10.94	8.56	11.96	25.57	24.72	3.1647e-12	1.34694e-10	2053	-	peptidylprolyl isomerase
comp40581_c0	808	131.33	227.67	86.33	43	63.9	9.02	14.08	6.54	2.68	3.21962e-12	1.3692e-10	357.31	-	-
comp36493_c0	9842.33	23232	23038.3	21617.3	2863.33	303.62	664.91	616.02	513.6	79.08	3.3054e-12	1.40454e-10	861.26	At5g45950	-
comp32422_c0	1745.33	1097.67	1492.33	388.33	163	48.59	27.7	36.2	8.94	3.87	3.38887e-12	1.43884e-10	951.24	-	-
comp38942_c0	3070	1915.33	2542.67	5991	6052.67	40.76	23.15	29.21	63.83	72.79	3.41117e-12	1.44714e-10	2000	-	-
comp93514_c0	0	0	11	128	63.67	0	0	0.47	5.03	2.8	3.46376e-12	1.46826e-10	542	-	-
comp35426_c0	995	822	634	298.67	118.67	17.73	13.74	10.01	4.31	1.96	3.47381e-12	1.4708e-10	1455	At2g27500	-
comp39513_c0	2339.33	1029.33	1114	556.67	371.67	93.29	38.09	38.95	18.1	13.58	3.47538e-12	1.4708e-10	657	MIMI_R877	outer membrane lipoprotein Blc
comp41026_c0	372.67	19.67	248.67	80.67	1231.33	120.54	5.83	71.62	21.78	372.27	3.55378e-12	1.50277e-10	79.74	-	-
comp27008_c0	2701	2980.67	4454	9675	10350	136.5	137.07	194.62	395.18	474.15	3.74828e-12	1.58374e-10	526	-	pectinesterase
comp36398_c0	3539.67	3220	2248.33	1127	865.67	95.77	79.84	52.83	24.38	21.3	3.77156e-12	1.59229e-10	978	OsI_19898	-
comp33761_c0	19.33	297.33	160.67	37.67	2	0.97	11.7	6.22	1.44	0.07	3.88026e-12	1.63686e-10	581.42	-	-
comp11757_c0	0.67	0	0.33	43.67	68.33	0.24	0	0.09	11.27	20.14	4.03192e-12	1.69947e-10	81.6	-	-
comp21707_c0	0	0	0	29.33	59	0	0	0	4.78	10.56	4.25262e-12	1.79106e-10	136	-	-
comp36148_c0	74.67	239	94.67	55.33	3.33	4.62	13.25	5.35	2.95	0.19	4.26941e-12	1.79669e-10	422.66	-	-
comp40391_c0	4036.33	2905	3273.67	3036	791	79.67	52.35	56.29	48.35	14.17	4.42627e-12	1.8612e-10	1342.06	EXPB3	-
comp20310_c0	1.67	121.33	0	6.67	0.67	0.25	8.8	0	0.53	0.09	4.43372e-12	1.86284e-10	291.01	-	-
comp13590_c0	114.33	163.33	97.33	438.33	870.33	3.53	4.44	2.5	10.44	23.66	4.4622e-12	1.8733e-10	894	-	-
comp27555_c1	0	98	43.67	0	0	0	5.91	2.46	0	0	4.51581e-12	1.89429e-10	404.67	DTXL1	-
comp35156_c0	3966	8443.67	4747	2502	1750.67	65.55	128.51	68.5	33.35	26.65	4.54098e-12	1.90333e-10	1592	SPAC869.04	formamidase
comp30940_c0	8731.17	23458.4	9610.32	7108.67	3461.66	153.56	377.74	147.43	99.4	55.57	4.57552e-12	1.91627e-10	1498	At1g67750	pectate lyase
comp27289_c0	37.67	79.67	68.67	163.67	576	1.35	2.63	3.02	4.47	16.69	4.63591e-12	1.94001e-10	763.34	-	-
comp34060_c0	461	430.33	331	941.33	1318	7.55	6.38	4.66	12.22	19.47	4.66763e-12	1.95173e-10	1631	AGO16	argonaute
comp15793_c0	568.67	929	1108.67	3253.33	2605.67	9.95	14.51	16.5	44.73	40.69	4.71167e-12	1.96857e-10	1544	-	-
comp37936_c0	2934.33	5235.33	3947	3083.67	1491	55.67	89.45	64.07	47.3	25.37	4.7233e-12	1.9718e-10	1409.33	At5g42250	S-(hydroxymethyl)glutathione dehydrogenase / alcohol dehydrogenase
comp34572_c0	66	319.67	78.33	29	9.33	9.07	36.12	13	3.4	1.48	4.72693e-12	1.9718e-10	181.79	-	-
comp35998_c1	866	794.67	1839	5285	4367.67	53.38	43.68	95.83	255.57	237.83	5.02707e-12	2.09533e-10	441	MAKR2	-
comp30261_c1	284.67	1607.67	1153	1041.33	251	7.14	36.7	25.11	21.09	5.79	5.11385e-12	2.12981e-10	1055	CYP750A1	ferulate-5-hydroxylase
comp37600_c0	2798.67	4534.33	2454.67	2068.67	939	52.56	78.35	40.24	31.44	16.03	5.16261e-12	2.14841e-10	1402	AIH	agmatine deiminase
comp35210_c0	345	285.33	376.67	1378.67	1423.33	10.84	7.2	9.88	35.89	39.6	5.28705e-12	2.19845e-10	880.34	MYB39	myb proto-oncogene protein, plant
comp36400_c0	2524.33	2322	3029.67	6042	7364.67	60.68	49.06	61.75	111.99	153.39	5.29437e-12	2.19974e-10	1138.57	-	-
comp18557_c0	2204.33	2888	4400	12448	10490	43.9	51.16	74.29	195.14	185.11	5.46257e-12	2.26783e-10	1361	CYCD1-1	-
comp11959_c0	2	317.33	249.67	1.67	1.67	0.15	19.47	14.7	0.09	0.1	5.47504e-12	2.27121e-10	390	-	-
comp17921_c0	1248	1462.67	2007	3692.67	3281	14.01	14.9	19.43	33.11	33.32	5.50598e-12	2.28224e-10	2373	SUVH1	-
comp38430_c0	510.67	872.67	1004.67	2205	3184.67	7.71	12	13.15	26.57	43.97	5.76614e-12	2.38819e-10	1755	CIPK25	-
comp28993_c0	1405.33	1349.67	680	421	367	58.97	51.49	24.58	13.92	13.87	5.80657e-12	2.40303e-10	636	LQY1	-
comp30653_c0	84	1206	508	44	42	3.39	43.91	17.8	1.42	1.56	5.8176e-12	2.40569e-10	655	GRXC1	glutaredoxin 3
comp35269_c0	1574	5600.33	3416	2920.33	1165.67	20.91	68.25	39.56	31.37	14.2	5.90506e-12	2.43994e-10	1984	NPR3	-
comp11965_c0	5	148.33	263	11	0.33	0.51	14.41	24.34	0.97	0.03	5.9108e-12	2.44038e-10	248	-	-
comp41886_c0	5849.04	6931.35	4084.78	4404.92	1805.17	88.15	95.11	53.28	52.73	24.58	5.99005e-12	2.47115e-10	1762	TT12	-
comp40079_c0	1337.33	3020.33	1805.67	1048.33	528	46.18	94.79	53.81	28.8	16.55	6.02156e-12	2.4822e-10	771	-	-
comp21796_c0	7	1	3.33	79	196.67	0.55	0.07	0.23	5.06	14.52	6.18511e-12	2.54761e-10	330	-	-
comp39824_c0	395	789.67	827	2340.67	1548.67	3.93	7.02	7.01	18.5	13.79	6.29481e-12	2.59076e-10	2709	At2g45590	-
comp41085_c0	3947.67	12248	7417.67	9264.33	479.67	45.7	129.05	74.67	83.79	5.11	6.37597e-12	2.62211e-10	2282	CYP77A2	-
comp29071_c0	3674	2092	2135.67	1497	1141	204.91	107.65	106.52	70.82	57.75	6.41302e-12	2.63527e-10	466.46	-	-
comp38238_c0	606.33	369.67	264	46	41.67	14.37	8.17	5.44	0.98	0.93	6.50174e-12	2.66964e-10	1090.24	-	-
comp38412_c0	70.33	641.67	664.67	146.33	72	2.01	16.44	16.34	3.36	1.86	6.51956e-12	2.67486e-10	935	CHIT3	chitinase
comp35767_c0	550.67	2822	1700	1205	766.67	12.84	59.09	33.86	22.18	16.11	6.69702e-12	2.74519e-10	1153	HAT5	homeobox-leucine zipper protein
comp32828_c0	3392	5877	9165.33	16313.7	15042	115.05	180.43	267.58	444.98	461.12	6.70145e-12	2.74519e-10	787	-	-
comp13670_c0	254	1017.33	475	473	227	2.37	8.67	3.84	3.54	1.92	6.81803e-12	2.79076e-10	2840	ARR2	pseudo-response regulator 9
comp36496_c0	7013.34	20688.3	11451.6	14211.4	1994.88	104.4	279.81	147.64	165.73	26.84	6.91116e-12	2.82667e-10	1782	CUT1	-
comp40825_c0	461.67	300.05	250	1907.33	4130.43	33.83	18.59	27.13	325.81	863.93	6.91886e-12	2.82761e-10	236.75	-	-
comp33813_c0	219.33	41.33	87	22	2.33	7.65	1.33	2.64	0.63	0.07	6.94662e-12	2.83609e-10	759	-	-
comp36187_c0	42.67	493	1650.67	1698	272.33	1.14	11.98	38.13	35.77	6.33	6.95042e-12	2.83609e-10	995	SS3	strictosidine synthase
comp13000_c0	310	289	374.33	1409.33	926.33	8.61	6.93	8.17	28.82	21.02	6.97201e-12	2.84268e-10	1030.95	LBD6	carbamoyl-phosphate synthase large subunit
comp37177_c0	0	143	145	38	25.33	0	12.39	12.02	3.03	2.21	7.0411e-12	2.86862e-10	277	-	-
comp28410_c0	518.67	1028.67	679	375.67	110.67	9.01	16.47	10.28	5.09	1.75	7.06108e-12	2.87452e-10	1518	ILL6	-
comp33951_c0	6200.67	3784.33	3082.33	2381	1408.33	183.88	101.95	78.99	56.19	37.98	7.28182e-12	2.96208e-10	897	RPL3A	large subunit ribosomal protein L3
comp36421_c0	4152.33	6930.67	3510.33	3080.67	2261	75.34	114.92	55.29	44.83	37.34	7.31152e-12	2.97186e-10	1459	STO	-
comp33005_c0	83	501.67	164	214	41.33	1.78	9.74	3	3.69	0.79	7.34048e-12	2.98131e-10	1241.93	-	-
comp41430_c0	262	544.33	588.33	30	19	10.14	11.03	13.19	0.54	0.94	7.40391e-12	3.00475e-10	1071.51	At1g56400	-
comp41867_c0	2321	2404.33	3878.33	1391.67	410	26.29	26.85	41.68	13.14	4.01	7.48103e-12	3.0337e-10	2274.78	-	alpha-glucosidase
comp18531_c0	1091.67	1083	511.33	157.33	54.33	30.75	27.89	12.43	3.53	1.36	7.55294e-12	3.06049e-10	946	-	-
comp38586_c0	211	833.33	800	104	53.33	8.55	30.77	26.36	3.27	1.94	7.59158e-12	3.07377e-10	659.84	-	-
comp38040_c0	263	749.67	452.33	351	43.67	15.9	42.34	23.64	16.98	2.38	7.6073e-12	3.07776e-10	435.74	SPAC30D11.11	adiponectin receptor
comp28372_c0	551	36.67	163	0	54.67	35.93	2.21	9.34	0	3.3	7.76625e-12	3.13964e-10	401	DREB1B	EREBP-like factor
comp33804_c0	439	211.67	82.67	76.33	2.67	15.18	6.87	2.5	2.21	0.09	7.91006e-12	3.19531e-10	760	-	-
comp34241_c0	84.33	301.67	134.67	82.33	14	1.76	5.74	2.44	1.38	0.26	7.99449e-12	3.22693e-10	1269	At3g47200	-
comp35498_c0	85	70.33	81.67	2.67	0	6.12	5.55	19.59	0.6	0	8.14837e-12	3.28651e-10	261.94	-	-
comp28059_c1	303.67	495.33	653.67	864.67	2116.67	15.52	22.97	28.87	35.9	98.48	8.17414e-12	3.29437e-10	520	ogdh	2-oxoglutarate dehydrogenase E1 component
comp39279_c1	1029.67	3900.67	2619.67	5087.33	2165.67	11	37.51	23.99	42.82	20.76	8.25684e-12	3.32514e-10	2509	HDG1	homeobox-leucine zipper protein
comp13081_c0	2076	2104.33	2601.33	5351.67	6289	45.15	41.63	48.99	93.36	124.66	8.30537e-12	3.34077e-10	1219.55	At4g17486	-
comp26996_c0	776	746	868.33	1383.67	2274	13.84	13.56	14.99	19.94	36.06	8.30841e-12	3.34077e-10	1447.72	At1g05670	-
comp37043_c0	1206.67	277	205.33	9.67	1.33	106	21.12	14.46	0.61	0.07	8.46115e-12	3.39958e-10	341.04	-	-
comp26159_c0	34657.3	33193	21918	9874.67	3880.67	681	589.31	370.23	153.42	68.5	8.47277e-12	3.40164e-10	1361	GAPA	glyceraldehyde-3-phosphate dehydrogenase (NADP+) (phosphorylating)
comp40296_c0	4974.35	3608.67	7653	16432.4	13799	54.17	35.26	71.11	141.71	133.84	8.55531e-12	3.43215e-10	2473	ARA12	subtilisin
comp28759_c0	15.67	7.33	95.33	748	629.33	1.21	0.53	6.39	46.67	44.07	8.70915e-12	3.49119e-10	343	-	-
comp30690_c0	271.67	320	240.67	66	15	28.51	30.69	22.03	5.55	1.45	9.07386e-12	3.63461e-10	251	-	-
comp129480_c0	0	0	0.67	58.33	36.33	0	0	0.07	5.5	3.85	9.26946e-12	3.71012e-10	226	-	-
comp20612_c0	185.67	412.67	826.33	1859.67	2103.67	5.05	9.95	19.24	39.63	51.3	9.34382e-12	3.73703e-10	987	LBD41	-
comp47626_c0	3.33	6	4.67	56	726.33	0.22	0.34	0.26	2.86	42.85	9.52745e-12	3.80756e-10	410	-	-
comp33453_c0	1025.28	570.59	1021.22	2980.3	4071.96	12.02	6.08	10.3	27.9	42.99	9.758e-12	3.89673e-10	2280	ANK3	-
comp36002_c0	929	1900	1050.67	645.67	353.67	59.6	89.66	49.29	32.05	23.43	9.91156e-12	3.95504e-10	438.17	UGT85A5	-
comp25468_c1	4348	2898	2815	1709.67	827.33	1154.39	700.88	646.91	362.61	200.19	9.92473e-12	3.95543e-10	100	OsI_012078	light-harvesting complex II chlorophyll a/b binding protein 2
comp39292_c0	25.33	809	394.33	12.67	10.67	1.04	27.59	13.08	0.39	0.4	9.93453e-12	3.95543e-10	664.43	-	-
comp38930_c0	1919.33	937.33	1813.67	5007	2822	34.68	15.42	28.26	72.69	46.06	9.93518e-12	3.95543e-10	1475	FZR3	cell division cycle 20-like protein 1, cofactor of APC complex
comp19291_c0	758	774.33	1019.67	540	48.33	79.2	74.4	92.95	44.93	4.54	1.00356e-11	3.99236e-10	252	-	-
comp32880_c0	581.33	53713.7	91488	19847.3	4724	29.81	2407.61	3888.37	783.3	213.37	1.02617e-11	4.0792e-10	537.91	-	-
comp28967_c0	494.67	1564.33	1149	611	147.67	7.18	21.06	14.65	7.19	1.95	1.03906e-11	4.12734e-10	1802	PUP3	-
comp26041_c0	1220.33	1625.67	2128.67	3560.67	3865.33	31.46	38.18	47.44	73.4	90.44	1.08437e-11	4.30403e-10	1031	TIC32	-
comp35223_c0	1884.16	3566.01	3131.78	1357.2	569.25	23.57	40.73	34.05	13.61	6.48	1.09102e-11	4.32716e-10	2113	YSL12	-
comp12710_c0	0	0	311	0	0	0	0	18.92	0	0	1.09287e-11	4.33124e-10	360.23	-	-
comp34255_c0	2.67	155	237	150	102.33	0.1	5.47	7.96	4.56	3.62	1.09801e-11	4.3483e-10	684	PUP4	-
comp22225_c0	47.67	246.33	80	61.67	5.33	1.37	6.44	1.98	1.42	0.14	1.10573e-11	4.37559e-10	928	BHLH78	-
comp27693_c0	44.33	1041.33	450.33	131.33	27.33	1.79	38.45	15.33	4.23	1	1.13204e-11	4.47239e-10	659.35	CET2	-
comp115173_c0	0	0	0	6	57.67	0	0	0	1.05	11.26	1.13245e-11	4.47239e-10	125	-	-
comp26708_c0	623.33	3579	1640.67	381.33	26.67	10.09	53.13	23.24	4.81	0.4	1.13276e-11	4.47239e-10	1621	CYP86B1	-
comp34461_c0	776	2715.67	2064.33	4008.67	2155.67	11.34	36.5	26.44	47.4	28.93	1.1371e-11	4.48615e-10	1797.38	FRK1	fructokinase
comp38922_c0	85.33	484	395.67	288.67	40.67	2.64	13.34	9.89	7.24	1.14	1.15723e-11	4.56212e-10	878.57	WRKY57	-
comp41803_c0	945	1878.33	1175.33	61.33	104.67	14.86	26.11	21.51	1.79	3.96	1.16017e-11	4.57028e-10	1301.03	DOT3	-
comp38053_c0	643.33	1077.33	1538	1994	2546.33	18.49	28.21	38.32	46.18	66.71	1.16824e-11	4.59862e-10	922	cenB	-
comp28183_c0	48	128.33	45	4.33	0	6.75	15.57	5.25	0.48	0	1.17861e-11	4.63596e-10	197	-	-
comp40160_c0	292.67	1101.33	75.33	154.33	143	4.77	14.26	0.92	1.82	1.96	1.18529e-11	4.65875e-10	1720.05	TTL1	protein phosphatase 5
comp41342_c0	613.79	1831.44	1256.33	434	107.33	10.23	28.05	18.36	5.82	1.64	1.20511e-11	4.73308e-10	1573	-	phospholipase C
comp41520_c0	1150	1180.67	1776	3369.36	4219	188.57	156.59	248.67	223.7	159.57	1.227e-11	4.81544e-10	294.85	-	-
comp43111_c0	857.33	473.67	856	1832.67	2095.67	48.98	24.18	41.75	82.51	107.21	1.23039e-11	4.82515e-10	471	GRXC3	glutaredoxin 3
comp17201_c0	165	0	9.67	3	0	10.57	0	0.54	0.16	0	1.23193e-11	4.82758e-10	414	-	phosphomannomutase
comp44905_c0	378.67	252.67	526.33	1445	1475.67	7.53	4.54	9.03	22.78	26.46	1.25286e-11	4.90593e-10	1340	Os02g0190300	ATP-binding cassette, subfamily B (MDR/TAP), member 1
comp17369_c0	2427	1443	1026.33	929.33	617.33	78.11	42.63	28.77	24.14	18.05	1.26499e-11	4.94969e-10	820	RPL9	large subunit ribosomal protein L9
comp12831_c0	45	343	395	591.67	64.67	6.3	44.11	48.01	66.77	8.2	1.28729e-11	5.03322e-10	189	-	-
comp25682_c0	0	231.33	133.67	4.33	1	0	8.4	4.77	0.13	0.04	1.2994e-11	5.07676e-10	645	PTR2	proton-dependent oligopeptide transporter, POT family
comp39701_c0	395.67	575.67	483.67	1255.33	1823.67	5.4	7.13	5.71	13.68	22.59	1.30127e-11	5.08028e-10	1949	-	-
comp39467_c0	55.67	120	54	0	0	2.71	5.32	2.3	0	0	1.31111e-11	5.11488e-10	539	-	-
comp41357_c0	1464.67	2903	1598.33	662.33	434.67	21.33	39.35	20.56	7.89	5.86	1.32216e-11	5.15418e-10	1787	BAM9	beta-amylase
comp41881_c1	1663.67	987.33	1617	307.33	223.67	44.21	36.98	50.61	14.23	18.21	1.33352e-11	5.19457e-10	625.6	SCPL18	sinapoylglucose-choline O-sinapoyltransferase
comp41619_c0	1205	678.33	811.67	631	62	99.64	51.73	58.67	42.86	4.71	1.33848e-11	5.21004e-10	318	-	-
comp26435_c0	47.67	388.67	155.67	2	0	2.02	14.76	5.65	0.06	0	1.37523e-11	5.34603e-10	633	-	-
comp16671_c0	726.33	319.33	97.33	74	88.33	28.04	11.35	3.29	2.24	3.15	1.37546e-11	5.34603e-10	680	PHT4;1	MFS transporter, ACS family, solute carrier family 17 (sodium-dependent inorganic phosphate cotransporter)
comp24597_c0	42	67.33	30.33	0.33	0	2.62	3.75	2.31	0.03	0	1.38659e-11	5.38528e-10	375.24	PUP2	-
comp43443_c0	442	993.67	925.67	2847.67	1830.67	6.72	13.68	12.09	34.35	24.98	1.39389e-11	5.40965e-10	1760	NAT1	-
comp19922_c0	0	0	0	39.33	38.33	0	0	0	5.33	5.92	1.40194e-11	5.43685e-10	154	-	-
comp45492_c0	430.67	1404	799	230.33	164	14.62	43.68	23.59	6.21	5.09	1.40433e-11	5.44208e-10	778	Os03g0767900	-
comp32515_c0	1166	3031.67	2250.33	1419.33	727	70.56	165.49	117.07	69.3	40	1.4221e-11	5.50687e-10	440.01	-	-
comp86561_c0	0	0	11	102.33	142.67	0	0	0.53	4.54	7.17	1.43306e-11	5.54523e-10	478	-	-
comp33828_c0	1871.33	6150.67	3166.33	5962.67	2603.67	60.45	179.75	88.16	153.86	76.16	1.52504e-11	5.8968e-10	825	GRXC6	-
comp18546_c0	59.33	71.67	38.67	0	0	3.89	4.29	2.2	0	0	1.54154e-11	5.9562e-10	403	BAM3	beta-amylase
comp46461_c0	223	219.67	258	567.67	1166.67	3.85	3.45	3.84	7.89	18.35	1.55898e-11	6.01915e-10	1544	PUB33	-
comp16890_c0	6.67	0	4	118.33	175.67	0.48	0	0.24	6.62	10.85	1.60075e-11	6.17585e-10	387	-	-
comp41406_c0	1827.92	3766.83	3386.2	1563.57	683.17	15.85	29.64	25.89	10.82	5.34	1.63809e-11	6.31525e-10	3062.52	GLR3.7	glutamate receptor, ionotropic, other eukaryote
comp41644_c0	125.33	597	2301.67	52.67	0	4.88	21.1	76.67	1.7	0	1.65246e-11	6.36599e-10	689	TL1	-
comp36426_c0	1446.33	1580.67	1068.67	2512.67	3997.67	73.06	71.5	46.33	100.43	181.25	1.66812e-11	6.42158e-10	530	-	-
comp40720_c0	489.67	799	351.67	79.67	13.33	25.47	31.36	13.79	5.51	1.03	1.69183e-11	6.50808e-10	456.98	ASPG1	-
comp38081_c0	3598	2937	2500.33	1561.33	841	67.26	50.77	40.77	23.37	14.37	1.7351e-11	6.66965e-10	1409	ABCI19	-
comp35097_c0	392	152	354	695	1816.67	15.02	5.21	11.6	21.39	62.68	1.75544e-11	6.74287e-10	701	-	-
comp41797_c0	1829	1520	2103.33	5130.33	5282	52.85	37.93	52.77	127.44	152.92	1.76436e-11	6.77216e-10	904.33	rsmE	ribosomal RNA small subunit methyltransferase E
comp39781_c0	5849	3886	5392.33	13086.7	13223.7	65.59	40.39	52.16	118.91	135.71	1.78926e-11	6.86271e-10	2356.5	THIC	thiamine biosynthesis protein ThiC
comp20164_c0	815.33	1157.33	769.33	234	133.33	20.72	26.85	17.02	4.81	3.08	1.86329e-11	7.14144e-10	1038	-	-
comp33304_c0	119.33	286.67	916.67	1425.33	193	7.82	17.15	52.29	75.3	11.2	1.87466e-11	7.17977e-10	403	CXE8	-
comp11941_c0	236.67	492	139	47	16.67	10.46	19.89	5.32	1.64	0.66	1.91183e-11	7.31678e-10	600	-	-
comp23300_c0	2.33	0	8.33	193	175.67	0.21	0	0.64	14.21	14.44	1.92946e-11	7.37885e-10	300.02	-	-
comp39991_c0	1234.33	2189.67	1040.33	822.67	669.33	35.73	56.5	26.84	18.9	16.13	1.93799e-11	7.40608e-10	941.42	-	primary-amine oxidase
comp56135_c0	127.33	374.67	66.67	132	26.67	6.79	18.33	3.1	5.64	1.29	1.94472e-11	7.42638e-10	494	MYB306	myb proto-oncogene protein, plant
comp42215_c0	3310.67	3880	4783.33	8983	10735.7	47.66	50.4	59.13	102.84	139.46	1.98313e-11	7.56297e-10	1859	AFB2	-
comp133657_c0	0	101.67	2	15	0	0	5.72	0.11	0.77	0	1.98338e-11	7.56297e-10	431	-	-
comp25645_c0	11527	3624	4890.67	15424.3	16596	309.97	87.98	112.51	327.85	400.87	1.98527e-11	7.56467e-10	999	MtrDRAFT_AC149210g1v1	histone H2A
comp48358_c0	135	18.67	43.33	270.67	613.67	8.58	1.04	2.35	13.6	35.16	2.03206e-11	7.73733e-10	424	EPFL1	-
comp40769_c0	3028	4365	3427.33	1837.33	1235.67	62.94	82.43	71.25	31.79	21.24	2.04166e-11	7.76823e-10	1253.84	MRS3	mitochondrial carrier protein, MC family
comp33426_c0	196.33	1001	1824	811	176.33	18.67	86.47	149.63	62.14	15.26	2.04998e-11	7.79424e-10	280	-	-
comp39837_c0	1696.33	1222	734.67	467.67	236	39.4	26.1	14.89	8.8	4.99	2.07016e-11	7.86525e-10	1133.27	STR9	-
comp41028_c0	1472	400.61	683.11	301.67	201.82	35.04	9.69	7.8	6.37	5.61	2.08057e-11	7.89908e-10	1323	psaA	photosystem I core protein Ia
comp24076_c0	0	0	0	7.33	73.67	0	0	0	0.62	6.7	2.11981e-11	8.04222e-10	262	-	-
comp35128_c0	596.67	397	491	2155.33	1678.67	11.89	7.02	8.25	33.68	29.55	2.12997e-11	8.07491e-10	1367	PID2	protein-serine/threonine kinase
comp31724_c0	399.67	1927.33	448.33	472.33	198	9.85	42.82	9.47	9.26	4.38	2.20928e-11	8.36955e-10	1088	GATA9	-
comp31762_c0	181.33	71.67	204.67	746.33	988.33	4.48	1.68	4.31	15.17	22.54	2.21423e-11	8.38222e-10	1050.14	-	-
comp19847_c0	809.33	1046.67	1235.33	1923	2749	11.77	13.9	15.61	22.56	36.59	2.22417e-11	8.41377e-10	1818	RPO21	DNA-directed RNA polymerase II subunit A
comp32794_c0	1315.33	3841.33	2548.33	1807.67	612.33	19.71	52.28	33.04	21.7	8.32	2.30716e-11	8.72143e-10	1772	-	-
comp40038_c0	1336.17	1754.65	1696.18	4354.14	4379.89	24.94	29.67	27.23	64.36	73.8	2.32641e-11	8.78787e-10	1431	-	-
comp21116_c0	32.67	358.33	906	1141	521.33	1.26	12.85	31.03	35.76	18.16	2.3542e-11	8.88641e-10	671	CYP84A1	ferulate-5-hydroxylase
comp36822_c0	271.67	2126	97.33	311.67	290.67	34.82	250.5	10.91	31.86	34.29	2.42213e-11	9.13626e-10	205	AMC9	-
comp35024_c0	49.67	42	2453.67	23.67	8.33	4.04	2.59	58.21	1.06	0.78	2.43156e-11	9.16524e-10	603.13	-	-
comp30443_c0	2046.67	1714.67	886	779	494.33	42.34	32.66	16.02	13.04	9.34	2.46589e-11	9.28795e-10	1271	PGLP1A	4-nitrophenyl phosphatase
comp33020_c0	20950.3	54940.7	29748	10081	3583.67	345.69	819.62	422.64	131.38	53.47	2.47031e-11	9.29791e-10	1617	CYP82C4	-
comp35878_c0	166.33	268	117	61.67	12.67	16.39	24.65	10.7	5.35	1.41	2.47582e-11	9.31196e-10	248.29	-	-
comp21903_c0	43.33	380.33	97	21	0	3.16	25.53	6.17	1.22	0	2.48029e-11	9.32209e-10	361	-	-
comp47256_c0	112	134.33	331	812.33	508.33	3.65	3.91	9.26	21.16	14.82	2.51407e-11	9.44226e-10	821	LBD41	-
comp32525_c0	58.67	105.67	22	0.67	0	4.6	7.71	1.51	0.05	0	2.65405e-11	9.95905e-10	334	-	-
comp20657_c0	9634.33	4567.33	7458.33	7378.33	17190.3	383.04	164.25	256.45	237.85	628.96	2.65547e-11	9.95905e-10	669.13	HSP15.7	-
comp22454_c0	1.33	540.67	72.33	44.33	0	0.04	16.42	2.07	1.21	0	2.68197e-11	1.00513e-09	801.6	PECS-2.1	pectinesterase
comp31412_c0	0.67	111	77.67	3	0	0.03	4.6	3.05	0.1	0	2.70997e-11	1.01489e-09	585	PIP1-3	aquaporin PIP
comp32523_c1	991.67	2009.67	1925	354.67	342	24.76	48.94	46.77	7.79	8.96	2.71313e-11	1.01535e-09	988.98	At1g06690	2,5-diketo-D-gluconate reductase
comp34437_c0	7205.33	8644.33	6079.33	2936	1958	176.2	192.3	128.48	57.59	43.54	2.73248e-11	1.02186e-09	1087	-	-
comp40889_c0	334.33	104.67	159.67	760	845	9.29	2.67	3.83	16.77	21.32	2.74589e-11	1.02558e-09	959	-	-
comp31398_c0	138.33	732	465.67	208.33	92.33	6.22	29.67	17.97	7.48	3.74	2.74635e-11	1.02558e-09	595	-	-
comp41592_c0	245	1316.67	1082	708	263	8.65	38.08	37.05	20.52	8.04	2.75985e-11	1.02989e-09	752.69	At3g47570	protein-serine/threonine kinase
comp26907_c0	3252	950	1880.67	3423	1339.67	43.56	12.55	21.78	33.53	13.26	2.76356e-11	1.03054e-09	2093.04	TPX2	-
comp38447_c0	393.33	1277	744.67	419.67	159	6.61	19.55	10.81	5.71	2.43	2.77603e-11	1.03446e-09	1582	-	-
comp27632_c0	2046	1581	1214.33	769	546.33	54.25	39.24	27.52	21.13	14.35	2.803e-11	1.04376e-09	961.69	LONRF1	-
comp17829_c0	1785.67	4514	4686.33	6288.67	2118	28.98	66.56	65.91	81.25	31.07	2.84417e-11	1.05834e-09	1634	-	-
comp25337_c0	684.67	460.67	222.33	101	39	20.1	12.49	5.71	2.32	1.06	2.85867e-11	1.06298e-09	895	FRD3	-
comp13082_c0	3436.33	3058	2321	1148.67	843.33	161.51	130.17	93.92	42.87	35.9	2.90349e-11	1.07888e-09	568	-	-
comp73544_c0	0	186.33	26.67	0	0	0	12.55	1.74	0	0	2.90698e-11	1.07941e-09	351	PUP2	-
comp29926_c0	1310.33	1664	1624	2915.33	3766	19.54	22.61	21	34.82	51.25	2.93532e-11	1.08917e-09	1777	KAP1	-
comp29177_c0	1484.33	1055.33	603.33	618.33	436	145.94	94.6	51.35	48.19	39.17	2.99866e-11	1.11188e-09	270	RBP31	-
comp38851_c0	567	181.67	105.33	143.33	69.33	52.04	15.18	8.38	10.45	5.75	3.24684e-11	1.20305e-09	289	-	-
comp33838_c0	2191.33	6588.67	3595	2913.33	970	40.34	109.95	57.03	41.68	16.18	3.29752e-11	1.22097e-09	1449	RAP1	-
comp15043_c0	0	0	2.33	33.67	80	0	0	0.38	4.83	12.69	3.34475e-11	1.23758e-09	151.3	-	-
comp26171_c0	2241.33	6505.67	3483.33	5918.67	1193.67	36.66	96.85	49.4	76.28	17.66	3.36841e-11	1.24521e-09	1621	Bp10	L-ascorbate oxidase
comp28962_c0	587.67	1296	681.67	455.67	176.67	13.66	27.69	13.83	8.65	3.75	3.37011e-11	1.24521e-09	1132	-	-
comp42460_c0	2426	2138.67	2562.67	4562.33	5993.67	58.94	46.81	53.29	87.89	131.04	3.46362e-11	1.27885e-09	1105	ASF1B	histone chaperone ASF1
comp48100_c0	3.67	2.67	31.67	390.67	384.67	0.4	0.24	2.77	31.2	35.18	3.62935e-11	1.3391e-09	263	-	-
comp110257_c0	0	79.67	0	7.33	0	0	7.52	0	0.61	0	3.64607e-11	1.34433e-09	253	-	-
comp13003_c0	338.67	512.67	636	1118	1393.33	7.34	10.09	11.86	19.25	27.31	3.65636e-11	1.34717e-09	1232	ado-1	-
comp13280_c0	2253.33	9469.67	4644	6720.33	3470.33	42.02	161.99	75.63	100.42	59.26	3.68003e-11	1.35494e-09	1411	UGT73B4	limonoid glucosyltransferase
comp36437_c0	2086.33	3145.67	2818.67	5491.67	7748.67	37.55	50.89	43.34	78.22	125.63	3.79228e-11	1.39529e-09	1492.75	At5g46170	-
comp36601_c0	105	844.33	171.67	146	119.67	3.56	23.57	4.8	3.96	4.12	3.90039e-11	1.43406e-09	777.15	-	-
comp27375_c0	30	281.33	480.67	77.33	24	3.73	34.36	49.77	9.83	3.71	3.93793e-11	1.44684e-09	191.57	SKP1A	S-phase kinase-associated protein 1
comp31178_c0	80.67	630	880	179.67	223.67	3.12	27.16	34.86	6.03	8.4	4.03068e-11	1.47988e-09	654.78	IAMT1	jasmonate O-methyltransferase
comp34956_c0	16036.7	42236.7	32155.7	18390.3	5386.33	791.09	1877.67	1365.69	716.75	240.2	4.10564e-11	1.50635e-09	541	ARPN	-
comp33154_c0	1344.33	1367.67	1512	3214	3582.67	16.83	15.59	16.32	32.08	40.51	4.14727e-11	1.52056e-09	2129	FPP	-
comp26982_c0	4909.33	2531.33	2139	2443.67	1485	356.69	167.76	134.69	142.46	97.99	4.16843e-11	1.52725e-09	365	ACP1	NADH dehydrogenase (ubiquinone) 1 alpha/beta subcomplex 1
comp26701_c0	2	335.33	30.33	2.67	6	0.09	13.68	1.19	0.1	0.25	4.23641e-11	1.55107e-09	584	CML17	-
comp40508_c0	89.33	353.67	174.33	49.33	29.33	2.85	10.25	4.82	1.23	0.85	4.29229e-11	1.57043e-09	831	-	-
comp31791_c0	9447.67	10606	14625.7	45386.7	39918.7	368.32	372.12	487.13	1401.39	1391.25	4.29612e-11	1.57074e-09	690	At1g18250	-
comp38583_c0	888.67	1346	1401.67	91.67	85.67	15.94	22.11	21.97	1.29	1.42	4.30992e-11	1.57468e-09	1465	GT7	hydroquinone glucosyltransferase
comp40884_c0	2998.59	4360.33	3413.33	1613.33	1051.33	51.2	87.36	60.08	20.57	14.35	4.3448e-11	1.58632e-09	1519.18	At5g49770	interleukin-1 receptor-associated kinase 4
comp25625_c0	538.67	362.33	227	84	47.67	22.13	13.82	8.17	2.81	1.79	4.43675e-11	1.61876e-09	638	-	-
comp34987_c0	118.67	508	890.67	119.67	33.67	8.1	37.12	67.41	9.2	2.85	4.45569e-11	1.62454e-09	339.51	PERK14	-
comp31210_c0	0	33	0	28.67	49.67	0	10.09	0	1.87	3.78	4.71855e-11	1.71919e-09	221.33	-	-
comp31404_c0	10153.7	10893.3	7948.33	5363.67	2266.33	419.86	408.12	283.2	176.5	84.95	4.7781e-11	1.73967e-09	645	PETE	plastocyanin
comp42097_c0	61.33	707.33	651	842.33	265.67	4.17	44.26	38.93	47.24	16.66	4.91483e-11	1.78821e-09	384	-	-
comp39826_c0	1300	1805.33	894.33	382	193.33	74.87	102.11	43.84	16.09	8.28	5.03425e-11	1.83039e-09	488.61	RCA	-
comp238087_c0	0	0	259.1	0	0	0	0	132.94	0	0	5.04451e-11	1.83285e-09	44.76	-	actin related protein 2/3 complex, subunit 5
comp39718_c0	578.33	632.33	253.33	225.33	42.67	10.64	10.47	3.99	3.27	0.69	5.06076e-11	1.83748e-09	1460.92	-	-
comp120814_c0	0	0	0	25.33	42.67	0	0	0	3.64	7.21	5.06873e-11	1.8391e-09	144	-	-
comp33292_c0	8	472.33	74	16.33	0.33	1.28	70.99	10.83	2.36	0.05	5.15632e-11	1.86959e-09	157	-	-
comp39366_c1	0	0	3	21	92.67	0	0	1.19	7.62	38.64	5.18943e-11	1.88029e-09	57.88	-	-
comp29023_c0	282	305	148	46	10.33	16.54	16.32	7.5	2.14	0.55	5.25037e-11	1.90105e-09	453	CIA2	-
comp20080_c0	201	57.33	55.33	57.33	4	72.39	18.17	16.93	15.8	1.29	5.29987e-11	1.91723e-09	75.15	At4g13010	alcohol dehydrogenase
comp26800_c0	344	599.67	951.33	210	49.33	32.45	51.43	78.03	15.88	4.26	5.30237e-11	1.91723e-09	280	-	-
comp30783_c0	233.67	459.33	433.33	16	9.67	10.33	22.46	15.12	0.44	0.36	5.31424e-11	1.9202e-09	695.19	At5g18840	-
comp34666_c0	221.67	63	62.67	28.67	3	20.92	5.45	5.18	2.15	0.27	5.36926e-11	1.93874e-09	278	-	-
comp30484_c0	638.67	1621	1444.67	1296.33	143.67	10.72	25.37	21.37	17.44	2.23	5.38221e-11	1.94208e-09	1553	ABCG29	small multidrug resistance protein, SMR family
comp41006_c1	3243.53	5760.55	4142.81	2574.19	1078.04	61.26	97.05	65.22	40.27	27.01	5.45193e-11	1.96588e-09	1328.53	PLT5	-
comp41842_c0	260.33	840	496	248.67	135.33	8.26	19.87	15.23	4.86	3.5	5.48226e-11	1.97546e-09	950.06	-	-
comp25980_c1	3511.67	1294	1965	4489.33	2719	109.02	36.7	52.82	111.93	76.31	5.70488e-11	2.05427e-09	855	ARAC7	Ras-related C3 botulinum toxin substrate 1
comp38143_c0	44.67	163	51	26.67	0.67	3.32	10.55	3.31	1.58	0.04	5.78715e-11	2.08246e-09	365.19	-	-
comp32028_c0	985	1161	1368.33	2929	2983.67	19.94	21.05	23.74	48.07	53.94	5.88301e-11	2.1155e-09	1321.96	ASH2L	-
comp34514_c0	3189	3836.67	2090.33	1424	1065.33	41.29	39.66	20.36	13.75	11.22	5.91918e-11	2.12705e-09	2240.09	GLR3.5	glutamate receptor, ionotropic, other eukaryote
comp30409_c0	3282.67	2032.67	1806	1807.67	784	95.53	54.32	45.76	42.31	20.73	5.98174e-11	2.14806e-09	907	RTNLB8	-
comp27669_c0	1327	2395.67	2209.33	4618.67	4965.67	39.46	64.13	56.29	109.12	132.72	6.03646e-11	2.16622e-09	902	-	zinc finger HIT domain-containing protein 1
comp22781_c0	2	0.33	3.33	29.67	129.33	0.13	0.02	0.2	2.37	8.29	6.08211e-11	2.18111e-09	312.84	-	-
comp26517_c0	193.67	614	591	1547.33	915	5.87	16.97	15.51	37.24	25.09	6.13979e-11	2.20029e-09	876	HDG5	homeobox-leucine zipper protein
comp29140_c0	146.67	219	31.33	2.67	1	22.03	30.43	4.12	0.3	0.14	6.2075e-11	2.22303e-09	175	-	-
comp28176_c0	2311.33	1109.67	1432.67	1193.33	404.67	200.95	86.69	106.24	82.73	31.33	6.21202e-11	2.22313e-09	310	psbW	photosystem II PsbW protein
comp42901_c0	1930.33	1886	1199	1030	433.67	121.23	108.45	65.47	52.14	25.02	6.44713e-11	2.3057e-09	421	At1g03600	photosystem II Psb27 protein
comp29894_c0	1264.8	673.38	848.78	2195.36	2227.09	19.97	9.63	11.53	27.52	31.76	6.71996e-11	2.40163e-09	1692	-	cell division control protein 45
comp35241_c0	1195.67	1880	2133.67	3694	3849	20.1	28.6	30.8	49.47	58.4	6.78098e-11	2.42178e-09	1592	Os07g0679700	-
comp41108_c1	1792.33	1377.67	977.33	667	470.67	78.38	39.63	48.76	21.17	29.45	7.05434e-11	2.5177e-09	601.96	-	-
comp29738_c0	1.33	178.33	19.67	0.33	0	0.1	12.61	1.4	0.02	0	7.13766e-11	2.54531e-09	269.33	-	-
comp41906_c0	1364.33	3516	1322.67	699.33	761	21.64	45.1	16.96	9.32	11.47	7.14144e-11	2.54531e-09	1711.23	At1g67000	interleukin-1 receptor-associated kinase 4
comp155129_c0	0	0	0	19.67	47.33	0	0	0	2.11	5.54	7.16519e-11	2.55204e-09	203	-	-
comp42888_c0	1615.67	1766	2141.67	3884.33	4788.67	32.08	31.87	36.75	61.39	86.2	7.24846e-11	2.57995e-09	1339	APL	-
comp36482_c0	583.67	1302.33	735.67	1651.67	2034.67	79.17	145.93	72.42	163.09	228.59	7.34807e-11	2.61363e-09	216.3	-	thioredoxin 1
comp37714_c0	4378.67	13763.3	7407.33	6893	4551.67	76.17	216.12	112.28	96.51	73.6	7.44563e-11	2.64653e-09	1516.56	FATB1	fatty acyl-ACP thioesterase B
comp45092_c0	52.33	373	332	66.67	26	19.3	128.41	107.88	19.72	8.81	7.49663e-11	2.66285e-09	70.66	ABCG11	-
comp30062_c0	417.33	871.33	1472.67	1453.67	2108	6.08	11.66	18.65	17.18	28.01	7.52069e-11	2.66959e-09	1814	-	-
comp37465_c0	322.67	185.33	171.67	57.33	21.67	14.09	7.7	8.31	2.3	1.04	7.56613e-11	2.6839e-09	541.56	-	-
comp39134_c0	1167.67	1348.67	1193.33	505.67	214.67	20.39	21.41	18	6.96	3.39	7.60064e-11	2.69432e-09	1523	XBOS32	-
comp35442_c0	3990.67	1655.33	1950.67	2256.33	1754	89.93	34.02	37.94	40.88	35.81	7.6223e-11	2.70017e-09	1179.16	CYP19-3	peptidylprolyl isomerase
comp32988_c0	1210	3260	2033.33	2338.33	557.67	13.5	33.36	19.74	20.88	5.65	7.63995e-11	2.70459e-09	2366	ABCG15	ATP-binding cassette, subfamily G (WHITE), member 2
comp39328_c2	8733.68	7103.05	5768.1	3026.78	2315.67	99.75	74.28	57.17	27.68	24.15	7.75281e-11	2.74269e-09	2318	FTSH	cell division protease FtsH
comp29627_c0	2163	3217.33	3465.33	5681	7058	19.51	26.35	26.94	41.04	57.75	7.86002e-11	2.77875e-09	2955	NUC	-
comp41000_c0	531.67	1158	297.67	201.33	148.67	5.79	11.53	2.82	1.76	1.48	7.86726e-11	2.77943e-09	2421.46	ARA12	subtilisin
comp36673_c0	480	220.67	270	54.33	92	18.77	7.76	9.06	1.65	3.25	7.90552e-11	2.79107e-09	685	AAE14	4-coumarate--CoA ligase
comp31932_c0	22018.7	21585.7	14669	9440.67	4497.33	1009.22	896.78	579.33	346.18	186.33	7.93598e-11	2.79993e-09	582	psbW	photosystem II PsbW protein
comp41744_c0	1545.33	1168.67	1170.33	594.67	389.67	46.35	32.87	33.35	17.66	12.94	8.07457e-11	2.84691e-09	808.55	SIGA	-
comp29105_c0	34.67	134.67	15.33	10.67	0	3.71	13.08	1.41	0.88	0	8.11735e-11	2.86007e-09	249	-	-
comp33278_c0	4536	16726.7	11916.3	5969	3817.33	35.77	120.59	81.66	37.65	27.57	8.12862e-11	2.86212e-09	3351	PMA4	H+-transporting ATPase
comp36034_c0	393.33	330	515	1412.33	1327	4.77	3.79	5.44	13.98	14.8	8.16325e-11	2.87238e-09	2154.6	At5g05130	DNA helicase INO80
comp29731_c0	185.67	927	1011.67	1375	525	15.69	70.7	73.31	93.16	39.48	8.24589e-11	2.89951e-09	317	CYP86A2	-
comp32756_c0	947	2035.67	1123	3238.33	1580	15.45	29.92	15.71	41.64	23.18	8.34927e-11	2.93389e-09	1643	-	-
comp34899_c0	5290	19431.3	17966	21232.3	6382.33	185.58	619.5	545.91	594.41	203.57	8.43215e-11	2.96103e-09	756	-	-
comp33971_c0	334.06	491.38	346.45	1506.93	1862.03	5.8	7.73	5.18	20.85	29.41	8.50411e-11	2.9843e-09	1537	-	-
comp38197_c0	1156.67	803.67	1091.33	3128	2967	24.59	15.47	19.85	52.72	56.67	8.7578e-11	3.07127e-09	1260.79	-	-
comp84028_c0	108	89	9.33	5	0	6.51	4.95	0.49	0.23	0	8.88432e-11	3.11355e-09	440	-	-
comp17429_c0	925.67	289	359	879	1302.33	35.8	10.2	12	27.28	45.54	8.95622e-11	3.13665e-09	688	-	-
comp37016_c0	174.67	1264	610	268.67	62.33	2.72	17.91	8.19	3.31	0.89	8.96911e-11	3.13907e-09	1710	-	-
comp35180_c1	136.67	126.33	135.67	27	4	18.1	7.25	8.38	1.22	0.63	8.98896e-11	3.14317e-09	397.02	WCRKC1	-
comp38771_c0	1530	948	1045.67	689.33	119	89.32	55.06	53.8	32.75	6.27	8.99284e-11	3.14317e-09	445.68	-	-
comp13470_c0	270.74	2531.59	1535.5	1226.67	1152.89	13.79	116.99	67.44	49.9	53.81	9.02465e-11	3.15219e-09	523	-	-
comp35956_c0	0.33	0	22.67	97.67	72.67	0.13	0	8.16	28.21	20.35	9.07491e-11	3.16763e-09	98.28	-	-
comp38879_c0	146	340.33	84.67	76.67	13.33	5.04	10.87	2.61	2.11	0.43	9.09203e-11	3.1715e-09	756.39	PK1	-
comp34344_c0	146.67	411.33	1972.33	64.67	17	2.78	7.36	33.63	1.01	0.31	9.29069e-11	3.23864e-09	1347	At5g24080	interleukin-1 receptor-associated kinase 4
comp40477_c0	1603.67	3782.33	1329.33	2560.67	3937	30.34	58.4	21.83	35.82	65.13	9.3337e-11	3.24949e-09	1469.85	-	-
comp29708_c0	38.33	2173.67	546.33	249.67	31.33	1.46	70.44	16.86	7.03	1	9.33422e-11	3.24949e-09	744	EXLB1	-
comp20458_c0	4277	2819	2310	2430.33	1439	71.04	42.92	33.38	32.38	21.83	9.51651e-11	3.31075e-09	1590	OAT	ornithine--oxo-acid transaminase
comp145914_c0	0	0	0	29.67	39	0	0	0	3.14	4.67	9.57631e-11	3.32934e-09	203	-	-
comp25713_c0	1088.33	3611	2073.33	2208.67	1449	48.22	144.79	80.18	77.1	57.9	9.7054e-11	3.37198e-09	601.22	-	-
comp37441_c0	1130.33	1209.67	1443	2629.33	3070.67	21.07	20.58	23.33	39.45	52.26	9.94866e-11	3.45421e-09	1421	-	-
comp39988_c0	25.33	383	364.67	0	0	1.58	21.17	22.53	0	0	1.00057e-10	3.47173e-09	414.15	cpy1	DNA-directed RNA polymerase II subunit A
comp21865_c0	0	0	0	26.67	46.33	0	0	0	12.15	25.16	1.00719e-10	3.49237e-09	44.04	-	-
comp36878_c0	91	269	245.33	732.67	1251	2.25	6.39	5.53	15.09	29.46	1.04097e-10	3.60605e-09	1037.39	UGT91A1	hydroquinone glucosyltransferase
comp33738_c0	913	582.33	436	307.33	183	43.03	25.17	17.89	11.67	7.82	1.04135e-10	3.60605e-09	560	-	-
comp26212_c0	1284.67	1813.67	2051.33	3547.67	3992.33	27.65	35.3	38.05	60.74	77.86	1.04291e-10	3.60906e-09	1239	PPP2R4	-
comp35346_c0	2687	1667	2390	5210.67	5522.33	30.32	17.07	23.26	47.05	56.32	1.04786e-10	3.62378e-09	2362	ROPGEF1	-
comp37858_c0	5466.33	35071.7	28017.7	28353	57210.7	227.09	1307.96	964.54	929.2	2136.78	1.07031e-10	3.699e-09	649.31	-	-
comp25028_c0	86.33	243.67	105	15.33	1	11	28.48	11.54	1.59	0.12	1.07685e-10	3.71914e-09	209	-	-
comp40535_c0	380.67	266.33	337.67	1207.67	858	15.2	6.75	7.41	24.19	23.06	1.07825e-10	3.72152e-09	974.08	At4g15545	-
comp33859_c0	516	2378.33	1814.67	953	685.67	9.74	41.02	30.08	14.59	11.97	1.09005e-10	3.75976e-09	1386	ZIP3	-
comp36423_c0	3375.67	5020.67	2642	2201.67	1292	75.35	102.84	51.32	39.66	26.28	1.09276e-10	3.76665e-09	1183	ATHB-13	homeobox-leucine zipper protein
comp19152_c0	210.33	622	370.33	112.67	73.33	33.66	90.88	51.57	14.76	10.74	1.10023e-10	3.78989e-09	165	-	-
comp34102_c0	3336	4222.67	3150.67	2372	1453.67	59.92	69.06	48.88	33.85	23.59	1.10728e-10	3.81167e-09	1481	ABCI20	-
comp27937_c0	45.33	0	0	0	0	7.73	0	0	0	0	1.11795e-10	3.84464e-09	156	-	-
comp41283_c0	1195.33	1234.33	502.67	208	498.67	26.91	23.68	11.23	4.25	11.19	1.11832e-10	3.84464e-09	1129.23	BAG6	-
comp31857_c0	0.67	60	0	0	0	0.12	9.53	0	0	0	1.12664e-10	3.87069e-09	154	-	-
comp31373_c0	90.33	236.67	176.33	22.33	4.67	5.12	12.29	8.75	1.05	0.23	1.12976e-10	3.87887e-09	463	-	-
comp35401_c0	3449.33	2319.67	2083.67	1400.33	932.33	143.95	87.92	75.05	46.68	35.19	1.14437e-10	3.92647e-09	638	RPL29	large subunit ribosomal protein L29
comp26787_c0	767	1010.67	711	664.67	105	43.25	51.12	34.26	29.2	5.3	1.18997e-10	4.08024e-09	477	3MAT	-
comp39913_c0	317.67	1131.33	540	1241.67	1383.67	14.7	46.84	21.28	45.41	56.79	1.21854e-10	4.17547e-09	583	-	-
comp43622_c0	404.33	1044.67	664.33	1099.33	1816.67	11.76	27.62	16.66	25.5	47.53	1.22993e-10	4.21173e-09	916	-	-
comp20594_c0	1419	1528.67	1365.33	955	373	32.49	32.24	27.25	17.64	7.76	1.23185e-10	4.21558e-09	1151	-	-
comp30020_c0	554	609	879.33	2934.67	2255.33	9.67	9.56	13.12	40.77	35.07	1.27017e-10	4.34386e-09	1540	At4g36180	-
comp36906_c0	22	219	70.33	82.67	5	1.14	10.36	3.14	3.35	0.23	1.287e-10	4.39856e-09	514	-	-
comp27184_c0	46.33	408.67	87.67	62.33	1.67	6.02	22.48	4.24	2.73	0.08	1.32026e-10	4.50927e-09	427.16	-	-
comp127045_c0	0.33	74.67	5	0	0	0.04	7.22	0.46	0	0	1.33099e-10	4.54086e-09	248	NUDT15	-
comp39586_c0	303.46	426.19	528.2	177.8	51.77	15.52	19.42	23.1	7.17	2.51	1.33124e-10	4.54086e-09	519.09	CML41	-
comp40312_c0	2661	1465.33	2806.33	5073.67	5875	63.53	31.48	57.28	95.79	125.9	1.33371e-10	4.54633e-09	1126	NUDT16	-
comp23408_c0	8	274	95.67	8	0	0.69	21.41	7.13	0.58	0	1.34323e-10	4.5758e-09	308	-	-
comp31356_c0	1546.33	4300.33	3832.67	1650.67	1737.33	109.69	273.99	232.9	92.49	112	1.36604e-10	4.65049e-09	378	-	-
comp36331_c0	4873	2438	3208.67	3823.33	9014.33	172.48	79.06	98.95	110.18	293.78	1.37301e-10	4.67117e-09	745	HSP17.4B	-
comp40365_c0	2598.33	1283.33	2931.67	9166.67	8674	60.1	27.52	59.89	167.05	177.6	1.40434e-10	4.77467e-09	1140.96	-	-
comp40618_c0	394.67	1962	2462.67	983.67	796.67	19.35	86.74	105.3	39.32	35.64	1.46765e-10	4.98666e-09	541.15	HIPP26	-
comp39998_c0	0	96	214.67	22.67	30	0	4.42	9.3	0.88	1.39	1.47412e-10	5.00541e-09	530	-	-
comp27581_c0	93.67	680.71	186.13	183.23	153.5	5.91	70.04	13.74	11.39	11.08	1.48223e-10	5.02969e-09	338.28	-	-
comp38234_c0	514	1145	424	202.33	179.67	8.54	21.28	6.59	2.9	2.82	1.48703e-10	5.04271e-09	1473.77	-	-
comp31702_c1	79	1063	665.67	365.33	169	6.99	84.03	49.66	21.88	12.83	1.54245e-10	5.22728e-09	321.8	-	-
comp47971_c0	468.33	1425	531	221.33	74.33	9.59	26.74	9.48	3.56	1.39	1.54916e-10	5.24661e-09	1286	BLH2	-
comp28399_c0	0	72	19	6	0	0	8.66	2.17	0.65	0	1.55207e-10	5.25306e-09	201	-	-
comp37845_c0	66	1187	215.33	30.67	7.33	2.26	35.77	5.68	0.59	0.16	1.55446e-10	5.25778e-09	905.67	-	-
comp30915_c1	118.67	34.33	42	10.67	0	10.99	2.99	3.45	0.82	0	1.5568e-10	5.26229e-09	280	AUX22	-
comp39981_c0	123.67	520.67	230.33	95.67	21.67	2.94	11.37	4.78	1.84	0.47	1.57007e-10	5.30301e-09	1112.33	-	-
comp33639_c0	6808.67	6801	4129	2448	2401.67	100.76	92.41	53.2	29.22	32.58	1.57087e-10	5.30301e-09	1783	GGAT2	alanine transaminase
comp36384_c0	13.67	138.77	35.67	11	0.67	5.28	41.64	6.68	3.53	0.31	1.57357e-10	5.3087e-09	93.8	LECRK41	-
comp19172_c0	7633	5253	5976.67	1940	2021	466.71	296	317.09	96.51	113.37	1.57975e-10	5.32611e-09	433	-	-
comp41468_c0	4686	3562.67	4908	1275	479.67	121.96	99.65	121.81	33.55	14.49	1.5819e-10	5.32994e-09	850.78	-	-
comp31948_c0	4501.67	1905.67	3419.67	5396.33	7950.67	89.6	34.47	58.83	86.8	143.63	1.60584e-10	5.40712e-09	1336	-	-
comp38154_c0	714.33	1782.33	1179.33	785	375.67	21.89	49.18	31.02	19.12	10.36	1.61028e-10	5.41859e-09	874.08	-	-
comp38890_c0	1584.33	2337	1405.67	581.33	284.33	22.88	39.69	19.89	6.58	5.43	1.61707e-10	5.43795e-09	1627.59	Os04g0403701	-
comp31852_c1	0.67	25.22	459.63	0	0	0.27	9.31	163.49	0	0	1.62334e-10	5.45257e-09	64.57	BAN	anthocyanidin reductase
comp29964_c0	3134	5328.67	2455	2770	815.67	84.65	130.7	57.36	59.86	19.87	1.6235e-10	5.45257e-09	984	PERK14	-
comp17989_c0	1344.67	2495	2898.33	4170	4798.33	16.6	27.99	30.95	41.14	54.01	1.6348e-10	5.48699e-09	2151	-	-
comp114891_c0	0	0	0	0	53.67	0	0	0	0	10.35	1.64042e-10	5.50234e-09	127	PER40	peroxidase
comp34307_c0	255.33	249.67	263.33	1152.33	1257.33	7.53	6.78	6.74	27.87	33.78	1.66706e-10	5.58812e-09	898	MIOX1	inositol oxygenase
comp32324_c0	1159.33	1703.33	1701	3841.33	3916.33	25.34	36.75	27.22	56.8	62.2	1.70812e-10	5.72211e-09	1349.85	-	-
comp39384_c0	527.67	139.33	203	3.67	5.33	17.7	5.52	6.82	0.15	0.13	1.72903e-10	5.78843e-09	694.91	-	-
comp35728_c0	2288.67	2149	6760	4770.33	1630	133.59	114.61	342.91	224.58	86.46	1.76156e-10	5.89357e-09	453	3PCR	protochlorophyllide reductase
comp41311_c0	1130.33	2510	2101.33	647.67	430.67	74.1	150.54	119.76	34.26	25.75	1.77563e-10	5.93685e-09	403	At1g07650	-
comp27821_c0	28	251.67	219.67	34.33	5.33	0.92	8.56	5.47	1.13	0.19	1.77932e-10	5.94541e-09	735.77	CYP76B10	-
comp20378_c0	679	2984	1748.33	3006	1927	9.94	39.63	22.04	35.06	25.43	1.8058e-10	6.03005e-09	1823	-	-
comp12409_c0	19.33	194.67	66.67	0	0	1.15	10.99	3.54	0	0	1.80712e-10	6.03059e-09	432	-	-
comp37099_c0	419.33	1266.67	429.67	209.33	120.33	49.91	140.38	45.06	20.28	13.06	1.82285e-10	6.07923e-09	219	-	-
comp42735_c0	1041.99	1251.67	2252.67	4645.52	5990.48	12.81	14.03	24.1	46.2	67.31	1.84697e-10	6.15573e-09	2148	LRX3	-
comp21747_c0	0	0	223.33	0	0	0	0	21.98	0	0	1.86069e-10	6.19754e-09	214.44	-	-
comp19663_c0	928	1440	1746	4830.33	3002.67	19.46	26.73	30.97	79.61	55.94	1.8696e-10	6.21945e-09	1295	OXI1	protein-serine/threonine kinase
comp38316_c0	875.67	1394.33	1618.67	2229.33	2993.67	15.27	21.99	24.06	30.83	46.19	1.87055e-10	6.21945e-09	1544.16	-	-
comp37422_c0	1344	1535	1801	3255.33	3572	23.67	24.5	27.32	45.9	57.03	1.87083e-10	6.21945e-09	1515	PERK2	-
comp24076_c1	0	0	0	4	65.67	0	0	0	0.38	7.61	1.88883e-10	6.27531e-09	207	-	-
comp34724_c0	15117	19581.3	13782	5996.67	458.67	538.6	637.06	427.43	161.04	14.78	1.93658e-10	6.42866e-09	741	-	-
comp35670_c0	152.67	1067.33	810.33	1052.67	59.67	5.33	32.81	23.7	29.13	1.79	1.93744e-10	6.42866e-09	785	SDR3b	xanthoxin dehydrogenase
comp19770_c0	156.33	209.67	255.67	18.33	3.67	14.52	17.54	20.18	1.36	0.32	1.94773e-10	6.45869e-09	291	BGLU11	beta-glucosidase
comp13471_c1	433.67	509.33	326	2003.67	2032	19.64	20.72	12.62	71.59	82	1.98204e-10	6.56831e-09	594	nep1	-
comp36711_c0	1918.67	3420.67	2778	1807	1067	43.31	60.88	50.31	31.93	23.02	1.98697e-10	6.58048e-09	1233.47	MED26B	-
comp32169_c0	1.67	178	9.33	7	0	0.65	61.65	3.08	1.94	0	2.0268e-10	6.70816e-09	69.78	-	-
comp41325_c0	556.33	910.67	3775	3852	2853	60.71	82.17	386.42	287.56	216.28	2.05106e-10	6.78415e-09	267.1	-	-
comp39155_c0	389.33	1467	767	235.67	153	4.96	17.08	8.56	2.37	1.81	2.09612e-10	6.92883e-09	2057	SOBIR1	protein-serine/threonine kinase
comp18984_c0	826.05	959.05	517.88	151.73	167.88	27.04	29.27	14.97	4.02	5.04	2.12189e-10	7.0096e-09	795	-	-
comp36486_c0	2142	2352.67	2143.33	5289.67	6122.67	53.9	48.68	40.99	85.72	107.72	2.12743e-10	7.02347e-09	1223	-	-
comp33818_c0	2865.33	1451.67	2527.33	5173	4484.67	38.12	18.76	32.2	42.82	44.64	2.13032e-10	7.02857e-09	2199.83	AGO10	eukaryotic translation initiation factor 2C
comp19000_c0	2354.33	1765	2872.67	6020	7683	43.67	29.8	45.74	88.68	129.09	2.17197e-10	7.16149e-09	1443	PBS1	-
comp25341_c1	15	54.34	70.34	791.85	198.33	0.3	0.96	1.17	12.18	3.46	2.18991e-10	7.2161e-09	1379	-	-
comp39558_c0	2319.67	1098	1256.67	544.67	237.33	60.83	21.28	26.49	11.55	3.91	2.19969e-10	7.24376e-09	1158.54	At1g02270	-
comp35650_c0	1905	1490	1222.33	922.33	611.33	45.6	32.4	25.26	17.61	13.31	2.21707e-10	7.2964e-09	1112	-	-
comp26547_c0	19080.7	35746.7	30130.3	6022	985	1316.17	2203.05	1779.56	322.91	62.18	2.22998e-10	7.3343e-09	389	-	-
comp16821_c0	0.67	0	0	7.33	86.33	0.07	0	0	0.62	8.2	2.2515e-10	7.40042e-09	254	ERF021	EREBP-like factor
comp42148_c0	14563	9073.67	9301.72	5009	626	581.7	335.13	324.54	158.91	22.97	2.25465e-10	7.40612e-09	659	Os02g0491700	-
comp18126_c0	2.67	148.67	188	67.67	4.67	0.83	42.71	51.12	17.06	1.39	2.30266e-10	7.55909e-09	84.42	-	-
comp14351_c1	0.67	0	1	45.33	72	0.07	0	0.09	3.76	6.84	2.31534e-10	7.59597e-09	256	-	-
comp25612_c0	26.67	3.67	13.33	125.67	268.33	6.97	0.85	3	25.98	63.58	2.37618e-10	7.79069e-09	102	-	-
comp28334_c0	33.33	81.33	578	638	869.67	1.05	2.22	15.05	15.17	23.85	2.39156e-10	7.83621e-09	882	NAC098	-
comp29884_c0	1511	2061.67	2688	4973.67	4458.33	18.22	22.61	28.02	48.31	48.79	2.43102e-10	7.96054e-09	2204	SCL1	-
comp37269_c0	1556.33	1693	757.33	906	308.33	43.52	44.25	18.63	20.56	7.84	2.47385e-10	8.09301e-09	934.3	-	-
comp35654_c1	46.67	505	464.33	218.67	220.33	0.71	6.92	5.98	2.64	3.02	2.47457e-10	8.09301e-09	1764.13	HSL1	-
comp25512_c0	58897.7	23411.7	22566	14450.7	236	1694.84	613.13	564.78	303.33	6.16	2.48845e-10	8.13333e-09	919	Cht1	chitinase
comp40304_c0	739.67	1908.33	1198	680.33	264.67	14.16	38.11	32.28	9.78	4.47	2.52172e-10	8.23694e-09	1340.65	PERK2	-
comp32437_c0	1493.67	487.33	639.67	290.67	271.33	13.37	3.96	4.95	2.11	2.19	2.58875e-10	8.44795e-09	2970	psbC	photosystem II PsbC protein
comp16947_c0	155.67	120.67	48	16	5.67	8.79	6.29	2.35	0.72	0.29	2.58954e-10	8.44795e-09	469	CYP94A1	-
comp37298_c0	283	1078	370.33	155.33	114.33	4.54	15.78	5.16	2.04	1.69	2.59836e-10	8.47143e-09	1649	-	-
comp40986_c0	129.67	260	635.33	386	74.33	6.76	16.25	25.26	15.23	3.65	2.61797e-10	8.53005e-09	519.31	NEC3	carbonic anhydrase
comp35643_c0	759	1087.67	865.67	96.67	53.33	11.89	12.7	9.56	1.09	1.82	2.6587e-10	8.65738e-09	1572.58	WNK5	serine/threonine-protein kinase WNK1
comp35813_c0	35.67	61.79	708.91	3.33	7	1.6	2.65	28.61	0.13	0.29	2.66484e-10	8.67198e-09	569	-	-
comp41963_c0	625.67	852.33	1009.33	1812.33	2192.33	13.84	23.22	23.49	36.24	62.01	2.68683e-10	8.73813e-09	1037.02	-	-
comp40408_c0	28.67	166	134	2.33	0	1.78	6.36	4.17	0.11	0	2.69493e-10	8.75902e-09	570.29	LRR-RLK	-
comp40533_c1	272	1091.67	571	385.33	203.33	9.12	33.78	16.73	10.6	6.28	2.76767e-10	8.98987e-09	784	-	-
comp44860_c0	521.33	974.33	787	134.67	40	17.19	28.94	22.32	3.48	1.22	2.83101e-10	9.18991e-09	810	SIB1	-
comp21671_c0	0	1.67	5	85.67	135.67	0	0.11	0.31	4.67	8.56	2.83688e-10	9.19865e-09	378.88	-	-
comp39809_c0	1245	798	683.67	185.67	268	29.5	17.47	14.12	3.63	5.84	2.83721e-10	9.19865e-09	1112	dnaJ	ferredoxin
comp38969_c0	4822.08	2847.51	2520.13	2030.76	1275.5	175.95	92.36	74.23	55.02	40.39	2.89388e-10	9.37657e-09	762.07	GLR3.7	glutamate receptor, ionotropic, other eukaryote
comp30360_c0	2118.33	479.67	1434	2788	10919.7	56.05	11.68	33.58	59.93	268.22	2.91401e-10	9.43596e-09	982	RAP2-3	EREBP-like factor
comp21804_c0	85	439.33	264.33	139.67	20.33	2.59	12.01	6.88	3.42	0.55	2.97674e-10	9.63203e-09	883	-	lanosterol synthase
comp29629_c0	1979.67	4120	3404.33	6165.33	6932	19.94	37.85	29.63	49.71	63.52	2.97824e-10	9.63203e-09	2639	DGD1	digalactosyldiacylglycerol synthase
comp33635_c0	318.18	609.47	636.95	1634.61	1237.12	7.32	12.62	12.47	29.71	25.45	3.00113e-10	9.69952e-09	1174	PERK8	-
comp20542_c0	1717	1700.33	1839	3631.33	4364	28.12	25.08	25.78	47.02	64.27	3.00281e-10	9.69952e-09	1639	MSI1	histone-binding protein RBBP4
comp13552_c0	1184.67	1356	4015.33	867.33	245	49.79	51.86	146.11	29.01	9.33	3.04055e-10	9.81536e-09	632	-	-
comp32777_c0	6351.67	10198	9204	6515.33	2338.33	114.57	167.4	143.88	92.36	38.3	3.04529e-10	9.82461e-09	1470	FDH1	formate dehydrogenase
comp14044_c0	463.33	248.33	317.33	795.67	1782.33	18.45	8.98	10.89	25.35	63.84	3.05657e-10	9.85495e-09	670	-	-
comp26984_c0	6525.67	4342.67	3612.33	1983.67	1569	178.32	109.03	85.91	43.76	39.18	3.07703e-10	9.91482e-09	966	THF1	-
comp17867_c0	406.33	1247.38	963.43	1833.33	1901.47	5.04	13.93	10.26	18.04	21.35	3.16572e-10	1.01943e-08	2157	MAX2A	-
comp29791_c0	430.75	1321	1132.22	1456.22	126.8	21.07	58.89	48.06	57.16	5.63	3.16999e-10	1.02018e-08	541	At1g16060	AP2-like factor, ANT lineage
comp34991_c0	34.67	17	14	323	582.67	1.53	0.7	1.33	31.29	51.06	3.17638e-10	1.02161e-08	419.81	TT12	-
comp26440_c0	538.33	398.33	218.33	180.67	82	11.32	7.66	3.99	3.09	1.56	3.19634e-10	1.0274e-08	1254.54	-	-
comp31086_c0	221.67	282.33	338.33	776.33	905.33	3.25	3.79	4.3	9.18	12.04	3.20072e-10	1.02818e-08	1806	-	-
comp31231_c0	385.67	281.67	302	1056.67	962	9.18	6	6.14	19.85	20.52	3.22784e-10	1.03625e-08	1131	At4g02110	-
comp34330_c0	38.67	407.33	146.67	15	9	1.46	14.49	4.93	0.45	0.32	3.23925e-10	1.03928e-08	683	-	-
comp40909_c0	92.67	201.67	549.67	570.33	97.67	1.51	2.97	7.71	7.29	1.41	3.24157e-10	1.03939e-08	1639	WSD1	-
comp25342_c0	91.33	100.33	47.67	2	0	17.45	17.43	7.88	0.3	0	3.2576e-10	1.04339e-08	139	HSR201	-
comp32170_c1	3.33	261	209.33	1.67	0	0.41	31.08	23.56	0.18	0	3.25805e-10	1.04339e-08	204	-	-
comp28849_c0	0.33	46.33	34	0	0	0.14	19.2	13.3	0	0	3.26457e-10	1.04484e-08	58.7	-	-
comp44406_c0	1193.33	920.67	813.33	522	248.33	53.91	37.79	31.9	18.99	10.15	3.27499e-10	1.04754e-08	586	-	-
comp36234_c1	2473	3447.67	3598.67	1316.67	835.67	31.51	40.44	40.44	13.9	9.98	3.2842e-10	1.04984e-08	2041.54	PIN3	-
comp28948_c0	305	376	339.33	197.67	35.67	16.86	19.16	16.14	8.67	1.78	3.28782e-10	1.05036e-08	478.83	-	-
comp56_c0	181.21	213.19	313.64	1635.78	1320.99	20.84	21.68	29.92	145.88	132.24	3.29502e-10	1.05202e-08	241	-	-
comp34819_c0	8375.67	7964	9670	22628.7	26000.7	101.35	87.75	100.96	219.25	284.74	3.30557e-10	1.05474e-08	2201	PATL6	-
comp41331_c1	2209.1	5023.48	2892.43	1837.49	1435.12	26	54.01	29.63	17.41	15.42	3.32341e-10	1.05979e-08	2243	CYP74A	hydroperoxide dehydratase
comp30609_c0	97.33	1369	77.64	200.35	864	1.73	21.88	1.18	2.83	13.89	3.33158e-10	1.06128e-08	1508	-	-
comp41170_c0	2255	1774.67	2529.33	4110	4960.67	25.97	18.47	25.05	37.76	51.64	3.33212e-10	1.06128e-08	2320	NFD5	-
comp39748_c0	357.67	257.33	113.33	1108.33	522.33	6.88	4.48	1.87	16.95	8.98	3.35154e-10	1.06681e-08	1392	GSVIVT00026920001	polygalacturonase
comp40273_c0	455.67	534	228.67	5	2.33	23.39	22.68	8.92	0.29	0.09	3.37708e-10	1.07429e-08	522.84	-	-
comp42031_c0	17486	8718.67	12512.7	37135	42451	648.77	289.05	394.47	1080.34	1401.13	3.40476e-10	1.08244e-08	729	-	-
comp40226_c0	2097.33	5335.67	2458	1961	1971.67	62.48	140.53	61.48	45.71	51.84	3.46117e-10	1.0997e-08	910.42	-	-
comp30227_c0	2368.67	824	1923	2278.33	4830.67	69.74	22.02	48.85	53.49	128.46	3.47636e-10	1.10386e-08	905	GSTF13	glutathione S-transferase
comp41035_c0	7935.33	2537	3335.33	2119	1886.33	342.83	102.76	138.41	81.97	83.16	3.48269e-10	1.1052e-08	574.27	PRXQ	peroxiredoxin Q/BCP
comp39731_c0	92	342.33	1240.67	47.67	1.67	2.91	9.31	33.01	1.18	0.05	3.50009e-10	1.11005e-08	858.83	poxN1	peroxidase
comp41281_c0	3016	7176.67	6251	13245	10385.3	31.24	66.28	55.34	110.09	97.3	3.52544e-10	1.11741e-08	2585.58	SCL6	DNA-directed RNA polymerase II subunit A
comp89682_c0	2.67	0	22.33	120	147.67	0.16	0	1.2	6.17	8.34	3.57169e-10	1.13132e-08	426	-	-
comp35006_c0	891	1293.33	1641	3035.67	2444.67	26.76	35.16	42.36	72.23	66.04	3.57364e-10	1.13132e-08	890	SCL15	-
comp41836_c0	2821.19	3423.44	1786.53	1715.64	1171.82	67.9	87.06	58.8	49.41	43.7	3.66079e-10	1.15821e-08	824.82	WAK5	-
comp29687_c0	2375	1664	1242.33	912.33	718.67	98.1	62.9	44.47	30.36	27.18	3.6798e-10	1.16352e-08	640.49	At4g01150	-
comp37330_c0	3972	3937.33	4233	8749	9762.67	89.68	88.39	98.15	143.89	179.02	3.7176e-10	1.17477e-08	1178.2	GSVIVT00026920001	-
comp33321_c0	0	0	1	27.67	64.33	0	0	0.12	3.1	8.03	3.80788e-10	1.20257e-08	192	-	-
comp6151_c0	0	0	0	25.67	38	0	0	0	2.66	4.39	3.82298e-10	1.20661e-08	210	-	-
comp28579_c1	4832	5717.67	7579.67	14222.7	14665.3	162.7	173.63	218.81	380.55	443.94	3.85271e-10	1.21526e-08	796	SNRNP27	-
comp37353_c2	118	183.67	64.33	24.67	3.67	5.52	7.73	2.58	0.93	0.15	3.86088e-10	1.21711e-08	574	-	-
comp26155_c0	472.33	2200.67	1606	869.33	674	31.05	133.5	94.9	47.09	41.81	3.89436e-10	1.22692e-08	393.65	-	-
comp12937_c0	420.33	592.67	414.67	300.67	45.67	23.51	29.96	19.86	13.28	2.34	3.92708e-10	1.23649e-08	476.73	At4g24660	-
comp41570_c0	5549.41	16146.4	12864.3	7953.42	4185	117.79	321.13	235.64	138.01	79.99	3.96042e-10	1.24624e-08	1242.67	At1g60420	-
comp35028_c0	3571.67	8414.33	4474.33	5490.33	1105	84.16	180.72	91.6	102.1	23.6	3.96715e-10	1.2476e-08	1122	CXE18	-
comp25933_c0	2136.33	855.67	652	657.33	420	72.59	26.79	19.29	18.19	13.1	4.03609e-10	1.26852e-08	777	RPL18	large subunit ribosomal protein L18
comp94276_c0	23	60.67	56.33	0.33	0	1.52	3.79	3.32	0.02	0	4.10149e-10	1.2883e-08	390	guaAA	-
comp41834_c0	433.33	809.67	568	138.33	102	21.77	54.58	35.42	7.94	7.68	4.17637e-10	1.31104e-08	421.67	PSYR1	protein-serine/threonine kinase
comp40494_c0	141.33	673	334.33	144	45	2.22	9.84	4.64	1.85	0.66	4.36903e-10	1.3707e-08	1656	At4g27220	-
comp51800_c0	1.67	109.33	27.67	83.67	0	1.17	64.19	15.97	45.57	0	4.43725e-10	1.39127e-08	39.82	-	-
comp42766_c0	2508	1222	1339.67	3582	3741.67	105.18	46.39	48.17	119.55	141.42	4.44233e-10	1.39203e-08	639	-	-
comp19986_c0	114.22	0	12.67	0.33	0	18	0	1.74	0.04	0	4.5381e-10	1.41978e-08	167	COR1.2	6'-deoxychalcone synthase
comp36144_c0	2254	2376.67	1598.67	946.67	713.33	71.04	67.81	43.38	23.95	20.37	4.53822e-10	1.41978e-08	847	TRX-X	thioredoxin 1
comp30728_c0	848.67	2784.33	830.33	645.33	624.33	31.71	94.1	26.72	19.02	21.15	4.53904e-10	1.41978e-08	714	-	-
comp33089_c0	834.33	767.33	592.67	2529.33	3238.67	22.15	18.51	13.48	54.11	77.64	4.5603e-10	1.42558e-08	1008.37	-	-
comp39135_c1	434	152.67	124.33	85.67	41.67	51.22	16.27	12.7	8.07	4.44	4.60056e-10	1.43731e-08	225	-	-
comp35773_c0	201.33	1304	822.67	318	208.33	3.89	21.98	13.64	4.81	3.36	4.62407e-10	1.4438e-08	1429.74	At1g55760	-
comp36503_c0	105	136.33	184.33	685.33	475.67	2.88	4.26	5.96	18.58	15.57	4.67128e-10	1.45767e-08	803.01	GPAT1	-
comp40149_c0	1119	3265.67	1560.67	1216.33	963.67	36.91	97.71	46.66	33.98	30.87	4.69659e-10	1.46469e-08	777.56	At5g10290	protein-serine/threonine kinase
comp41485_c0	1460.33	1652.33	556.33	567	383.67	28.07	29.18	9.32	8.66	6.69	4.79232e-10	1.49366e-08	1372	UGT85A1	limonoid glucosyltransferase
comp32055_c1	196.67	35.33	14.67	44.67	360	14.36	2.42	0.94	2.67	24.54	4.83827e-10	1.50708e-08	357	HSP82	molecular chaperone HtpG
comp16777_c0	64.67	190.33	68.67	70.67	2.67	2.64	7.29	2.48	2.3	0.1	4.91511e-10	1.53011e-08	636	ycf2-A	-
comp34933_c0	4365.67	11168.7	4775	3004.67	591.67	141.67	300.81	137.66	75.76	20.18	5.00205e-10	1.55625e-08	797.75	FAP1	-
comp19411_c1	23.67	314.33	39.33	47.33	12.33	7.45	92.07	10.96	12.13	3.56	5.0185e-10	1.56044e-08	82.54	-	-
comp31319_c0	198	608.33	404	80	31.67	4.89	13.71	8.62	1.7	0.71	5.25307e-10	1.63241e-08	1063.64	TB1	-
comp28159_c1	104.33	502.67	103	95.67	53.33	72.5	320.55	62.62	53.12	33.74	5.28852e-10	1.64245e-08	37.8	-	-
comp35695_c0	1340.33	1102.33	915.33	499	483.33	20.27	15.26	12.02	6.1	6.68	5.32651e-10	1.65327e-08	1750	RBCMT	[ribulose-bisphosphate carboxylase]-lysine N-methyltransferase
comp33668_c0	406.67	1620.33	740.67	486	174.67	13.73	60.1	28.08	15.91	6.84	5.37379e-10	1.66696e-08	660.21	TT1	-
comp32533_c2	2.33	226.33	53	95	30.37	0.09	8.19	1.84	3.08	1.11	5.38905e-10	1.6707e-08	661	-	-
comp20969_c0	88.33	435.33	116.33	236.33	53.33	12.09	54.12	13.78	25.96	6.68	5.44795e-10	1.68704e-08	194	-	-
comp173311_c0	0	0	0	17.67	41	0	0	0	1.71	4.51	5.4482e-10	1.68704e-08	223	-	-
comp42912_c0	400.67	406	745.33	2232.33	1351	19.57	18.05	31.19	86.72	59.7	5.49355e-10	1.70008e-08	549	ATHB-40	homeobox-leucine zipper protein
comp18995_c0	3631.33	6935.33	3715.33	4361.67	391.67	75.85	131.81	67.33	72.43	7.24	5.6179e-10	1.73754e-08	1269	At1g29670	-
comp58574_c0	553.33	243	105.67	44	122.33	14.68	5.85	2.4	0.91	2.92	5.71674e-10	1.76706e-08	1012	-	-
comp19142_c0	1624.67	2394.33	2055.67	4018	4878.67	157.96	209.79	171.11	308.43	425.09	5.77666e-10	1.78453e-08	276	PIP1-2	aquaporin PIP
comp27231_c0	0	126.33	10.67	1.33	0	0	11.99	0.98	0.11	0	5.8398e-10	1.80212e-08	255.67	-	-
comp27056_c0	53.33	226	18.67	7.33	0	32.78	127.1	10.07	3.38	0	5.84046e-10	1.80212e-08	42.61	-	-
comp30420_c0	149	780.33	453.67	122.67	118	16.38	77.16	42.7	10.45	11.84	5.86663e-10	1.80913e-08	244	-	-
comp27007_c0	322	270.67	1477	2406	2947.67	16.65	12.8	66.58	100.63	139.36	5.8906e-10	1.81545e-08	510	ERF12	EREBP-like factor
comp45228_c0	120.33	195.67	166	307.33	818.67	11.44	16.83	13.61	23.28	70.99	5.94158e-10	1.83008e-08	280	-	-
comp42890_c0	1257	685	1174	1868.67	2434.33	57.99	28.51	46.36	68.6	101.18	5.96252e-10	1.83545e-08	582	RSZ21A	-
comp41959_c2	773.67	3502	3301	1906	1055.33	28.25	70.99	67.94	37.55	26.26	6.04037e-10	1.85833e-08	1032.3	CYP72A1	cytokinin trans-hydroxylase
comp36220_c0	0	167.67	11	48	0	0	4.46	0.29	1.18	0	6.06748e-10	1.86557e-08	879	-	-
comp42828_c0	1628.67	1580.67	1784.33	3189.67	3781.67	23.19	20.42	21.9	36.13	48.75	6.1415e-10	1.88722e-08	1872	REF6	-
comp188889_c0	6.02	1.12	2.24	109.16	83.63	2.11	0.35	0.66	29.37	25.89	6.17527e-10	1.89649e-08	77.89	ABCB19	-
comp28088_c0	121.67	21.33	16.67	0.67	0	6.13	0.99	0.74	0.02	0	6.27622e-10	1.92636e-08	521	TT12	-
comp30102_c0	0	2	0.67	21.67	98	0	0.32	0.1	2.97	18.57	6.3343e-10	1.94305e-08	123.88	-	-
comp26114_c0	5.67	161.33	70.33	2	0	0.65	15	6.05	0.2	0	6.3617e-10	1.94952e-08	276.97	-	-
comp25840_c0	211.33	208.67	174.67	65.67	3.33	8.95	8.19	6.46	2.36	0.13	6.36282e-10	1.94952e-08	621	-	-
comp31822_c0	1060.33	682.67	531	400.67	147.67	48.63	28.92	21.3	14.9	6.14	6.3913e-10	1.9571e-08	573	-	-
comp17723_c0	85.67	36	9.67	0.33	0	5.9	2.3	0.58	0.02	0	6.45346e-10	1.97498e-08	382	-	-
comp35969_c0	1336.06	673.67	1014.7	2656.74	2317.71	20.82	9.33	12.85	29.92	29.8	6.49151e-10	1.98546e-08	1811.51	-	-
comp28290_c0	2790.67	6102.33	4653	5545.33	1417	36.01	71.5	51.84	56.84	16.53	6.5099e-10	1.98992e-08	2062	At5g13400	proton-dependent oligopeptide transporter, POT family
comp31588_c0	858.33	354.67	237	67.67	71.33	45.37	17.16	11.84	2.87	3.69	6.56279e-10	2.00492e-08	499.12	-	-
comp38995_c0	3084	2641.67	3362	9002.67	7552.33	52.78	40.37	48.85	121.42	115.35	6.58548e-10	2.01068e-08	1578.49	-	-
comp35974_c0	592	1010.33	755	457	97	14.05	21.96	15.62	8.7	2.11	6.62894e-10	2.02277e-08	1110	At1g64710	alcohol dehydrogenase
comp33640_c0	0	48	242.33	0	0	0	3.56	17.65	0	0	6.67093e-10	2.0344e-08	310.49	WHS11	-
comp35818_c0	194.33	313.33	143	40.33	4.67	6.65	9.79	4.24	1.14	0.15	6.70017e-10	2.04213e-08	770.71	At1g01500	-
comp39763_c0	20.33	241.67	95	28.33	5	0.98	10.54	3.92	1.06	0.22	6.70672e-10	2.04294e-08	557	-	-
comp35866_c0	0	53	81.67	80	0	0	4.75	8.42	6.35	0	6.72031e-10	2.04589e-08	258.95	-	-
comp109157_c0	0.33	33.67	44.67	0	0	0.06	5.58	7.23	0	0	6.73173e-10	2.04817e-08	142	-	-
comp41511_c0	377	1122	814	246.33	192	9.64	28.94	19.26	5.24	3.93	6.74973e-10	2.05246e-08	1024.5	-	-
comp33532_c0	6432.89	2114.06	2958.25	3648.33	5468.33	247.83	74.52	98.82	114	192.48	6.77182e-10	2.05798e-08	688	P2	2-alkenal reductase
comp40076_c0	2340	710	1265.67	1422.33	1276	30.48	8.42	14.22	14.78	15.03	6.82072e-10	2.07126e-08	2045	UVR3	cryptochrome
comp39549_c0	160.33	306	97.33	57.67	22	4.81	8.52	2.57	1.39	0.61	6.82341e-10	2.07126e-08	870	-	-
comp110159_c0	40.67	0	0	0	0	20.14	0	0	0	0	6.90596e-10	2.0951e-08	53.86	CCP1	-
comp34766_c0	3.67	111.67	31	8.33	0.67	0.82	22.34	5.88	1.49	0.13	6.93358e-10	2.10226e-08	121	WAK4	-
comp17846_c0	15.33	13.33	142.86	1.69	0	7.32	5.58	58.43	0.63	0	6.95142e-10	2.10645e-08	56.26	-	-
comp18214_c0	2944.67	5551.67	3448.67	4073.33	1451.67	82.65	142.72	84.31	90.88	36.93	7.04159e-10	2.13254e-08	940	-	-
comp29172_c0	673.67	505.67	806.67	1327.33	1811.67	40.02	27.18	40.73	62.61	96.74	7.10766e-10	2.15131e-08	451.65	-	-
comp33705_c0	3992.67	12261	6397.67	6246	2693.33	41.52	117.51	58.19	52.69	25.6	7.21545e-10	2.18267e-08	2525	ROPGEF8	-
comp35943_c0	1325.33	993	901	668.67	307.67	20.87	14.35	12.36	8.34	4.41	7.23152e-10	2.18627e-08	1676	APS2	sulfate adenylyltransferase
comp19588_c0	6.67	101.33	16.67	0	0	0.48	6.68	1.02	0	0	7.28922e-10	2.20245e-08	373	dlcB	dynein light chain LC8-type
comp15836_c0	9.67	74.67	0	19.67	0.67	1.74	12.24	0	2.74	0.11	7.29612e-10	2.20326e-08	147	-	-
comp35571_c0	0	152.67	93.33	154.33	2	0	9.41	5.69	8.88	0.13	7.32115e-10	2.20849e-08	377	-	-
comp13903_c0	94	119	105	391.41	642.33	5.25	6.14	5.18	17.91	33.21	7.32186e-10	2.20849e-08	466	PERK10	-
comp40859_c0	12769	8055	8943.67	3743.67	1922	245.21	172.69	174.28	67.03	36.69	7.36015e-10	2.21876e-08	1220.97	FAD7	omega-3 fatty acid desaturase (delta-15 desaturase)
comp13682_c0	116.67	96.33	29.67	10	1.33	12.74	9.78	2.86	0.9	0.14	7.38363e-10	2.22456e-08	238	-	-
comp17661_c0	2414	3111.33	3589.33	3006.33	655.33	62.12	72.22	79.21	61.67	14.96	7.42817e-10	2.23669e-08	1041	TIC32	protochlorophyllide reductase
comp37525_c0	979	1259.33	1210.67	285.33	52.33	16.89	19.96	18.25	3.92	0.81	7.43552e-10	2.23762e-08	1523	LHT1	-
comp27460_c0	261	491.33	815.33	587.33	149.33	5.07	8.65	13.67	9.06	2.62	7.52461e-10	2.26313e-08	1371	PHL1	-
comp33529_c0	0	80.67	226	5	0	0	9.17	30.17	0.65	0	7.5585e-10	2.27202e-08	200.5	-	-
comp41452_c0	196	104.67	253.67	1110	1398.33	18.74	14.5	37.55	95.91	132.02	7.5859e-10	2.27885e-08	225.68	-	-
comp12594_c0	4.67	0.33	100	331	221.67	0.17	0.01	3.17	9.92	7.49	7.58993e-10	2.27885e-08	725	-	-
comp15457_c0	0.67	11.33	0	26.67	99.33	0.07	1.15	0	2.33	9.82	7.66173e-10	2.29909e-08	243	TRAB1	-
comp18677_c0	1629.67	492.33	1139.67	2374.33	3350.67	565.46	152.69	336.24	648.21	1036.52	7.7576e-10	2.32652e-08	77.89	-	-
comp19550_c0	709.33	1535	1356.67	1636.67	2837.67	11.34	22.16	18.63	20.72	41.18	7.76726e-10	2.32809e-08	1673	DRB1	-
comp35276_c0	2784.67	2562.33	3949.67	5962.33	7084	94.24	82.71	120.92	151.86	195.18	7.91599e-10	2.37131e-08	801.85	SR33	-
comp10320_c0	0	91.33	31.67	14	0	0	4.13	1.39	0.56	0	7.95715e-10	2.38228e-08	522	ERF1B	EREBP-like factor
comp15700_c0	0	116.33	27	24	0	0	8.14	1.85	1.51	0	8.03111e-10	2.40305e-08	335	Act5C	actin, other eukaryote
comp29480_c0	372.67	783.33	322.33	159.33	74.33	13.2	26.99	9.94	4.46	2.13	8.0428e-10	2.40438e-08	762.44	ASG4	-
comp38894_c0	1573	2419.33	1117.33	1190.33	830.33	69.38	97.07	42.58	41.54	33.21	8.04473e-10	2.40438e-08	603	At3g10080	-
comp41184_c0	599	2207.33	1689.67	1492.33	367.67	16.12	50.78	36.05	23.96	7.17	8.08583e-10	2.41528e-08	1127.98	MSL10	-
comp101944_c0	0	0	0	23	35.67	0	0	0	8.04	13.8	8.1245e-10	2.42545e-08	62.02	-	-
comp41221_c0	1084	777.33	455	326.67	276	32.44	20.44	11.02	7.5	7.51	8.29921e-10	2.4762e-08	915	PAP7	-
comp24524_c0	374.3	506.22	401.4	1323.76	1390.23	11.29	13.84	10.96	33.49	39.21	8.33182e-10	2.48451e-08	862.19	-	-
comp40844_c0	28.33	49.33	111.67	393.33	324	1.65	1.97	3.03	14.16	12.27	8.36931e-10	2.49427e-08	663.77	RL6	-
comp28140_c0	0.33	28	53.33	0	0.67	0.14	9.68	17.56	0	0.22	8.50819e-10	2.53331e-08	69.78	-	-
comp41773_c0	4364	11246.3	6427.67	1106.33	781.33	48.72	121.63	68.65	10.44	8.15	8.5138e-10	2.53331e-08	2271.68	ABCG11	ATP-binding cassette, subfamily G (WHITE), member 2
comp42182_c0	1929.01	1705.49	2293.01	6597.6	7016.35	90.56	71.03	91.18	241.18	293.01	8.51481e-10	2.53331e-08	578	-	-
comp35291_c0	1259.33	1122	1538.33	2439	3053.67	15.39	12.39	16.16	23.78	33.76	8.5338e-10	2.53701e-08	2187	CPSF100	-
comp24693_c0	2.67	0	28.67	94.67	221.33	0.41	0	4.93	4	11.02	8.54173e-10	2.53701e-08	379.19	-	-
comp24254_c0	371.74	530.86	294.16	184.02	58.65	15.07	19.87	10.36	6.07	2.16	8.54178e-10	2.53701e-08	652	-	-
comp27027_c0	2049	1880	1275.67	942	475.67	28.93	24.33	15.69	10.67	6.11	8.55557e-10	2.53967e-08	1869	ASP5	aspartate aminotransferase
comp37241_c0	1821.33	2643.67	2468	1262.33	939.33	40.71	53.94	47.9	22.62	19.1	8.83965e-10	2.62145e-08	1184	-	-
comp38242_c0	979.67	263	458.33	134	142.67	32.28	7.38	12.16	3.26	4.22	8.84107e-10	2.62145e-08	860.37	-	-
comp34912_c0	143	65.33	324.67	130.67	16.67	5.49	2.09	11.57	3.83	0.68	8.91768e-10	2.64267e-08	683.68	Anxa4	-
comp13650_c0	1078.33	3738.67	2461.33	2237.33	1301	19.94	62.53	39.22	32.91	21.84	9.09393e-10	2.69338e-08	1442	CNGC1	cyclic nucleotide gated channel, other eukaryote
comp19088_c0	8844.33	3157.33	5082.67	5476.67	3189.67	320.66	104.72	160.01	160.73	104.72	9.15797e-10	2.71081e-08	730	RPL30	large subunit ribosomal protein L30e
comp33945_c0	1709	2347.33	2868.33	6503	6314.33	22.08	27.44	31.84	66.9	73.41	9.20763e-10	2.72397e-08	2070	-	structural maintenance of chromosome 1
comp38061_c0	8369	10084	13427	28426.7	28107	172.18	186.92	236.77	464.15	519.78	9.22201e-10	2.72669e-08	1303	Os02g0194200	-
comp30770_c0	1648	1055.33	845	509	453.33	23.43	13.61	10.55	5.87	5.95	9.26286e-10	2.73722e-08	1843.79	CHLD	magnesium chelatase subunit I
comp35788_c0	742.67	631.33	777.67	1665.67	1864.67	18.37	14.18	16.56	32.82	41.55	9.30581e-10	2.74836e-08	1079	-	-
comp40850_c0	9832	1652.33	3230	5339.33	1842	375.84	57.5	107.2	159.99	63.28	9.31864e-10	2.74969e-08	693	GSTF9	glutathione S-transferase
comp36028_c0	2766.67	3436.67	4158.67	6930.33	7628.33	20.18	22.8	26.23	40.64	50.58	9.32081e-10	2.74969e-08	3642	EMB1691	-
comp23623_c0	73	245.33	49	9.67	0	5.49	17.53	3.27	0.61	0	9.41917e-10	2.77714e-08	344	-	-
comp26900_c0	1702	248.33	538.33	901	728.67	38.61	5.07	10.52	16.01	14.86	9.43858e-10	2.7813e-08	1176	DJ1D	-
comp28493_c0	1686	682	658.67	799.67	308.33	65.5	24.46	21.89	23.82	10.69	9.46609e-10	2.78784e-08	688.31	-	-
comp39812_c0	693	1986.67	1225.33	1162	399	40.09	108.28	66.94	56.61	23.41	9.49636e-10	2.79519e-08	430.85	PERK9	DNA (cytosine-5-)-methyltransferase
comp13147_c0	1777.67	198.67	1238.33	1088.67	7885.67	41.87	4.03	26.14	21.16	174.25	9.56316e-10	2.81326e-08	1108.92	AFP3	-
comp74967_c0	2	11.67	7.33	43.33	220	0.1	0.57	0.34	1.84	10.82	9.58965e-10	2.81948e-08	498	-	-
comp41246_c0	613.67	458.67	421.33	1017	1352.33	57.77	49.45	50.39	62.51	72.81	9.60639e-10	2.82281e-08	310.28	-	-
comp35764_c0	901.67	3594	2665.67	1332	1016.33	16.96	61.93	43.91	20.1	17.7	9.65663e-10	2.83599e-08	1395	IKU2	-
comp40112_c1	59.67	184	50	9.33	2.33	10.56	30.02	7.71	1.37	0.39	9.71988e-10	2.85296e-08	149	-	-
comp29516_c0	1602.33	3133.33	1859.67	1620	950	28.9	51.7	29.17	23.47	15.62	9.91509e-10	2.90863e-08	1465	-	-
comp33547_c0	9.67	107.67	82	3	0	3.23	23.66	12.69	0.92	0	9.9921e-10	2.92958e-08	110.45	-	-
comp21498_c0	194.67	2.33	16.33	4.67	161	72.51	0.8	5.38	1.44	55.52	1.00147e-09	2.93457e-08	69.78	-	-
comp39876_c0	1225	1873.67	1262	564.67	366.67	11.36	16.16	10.27	4.32	3.11	1.01257e-09	2.96544e-08	2823	-	-
comp29811_c0	1999.67	1277.67	2313.67	5278.67	3449	70.19	40.23	69.23	146.57	107.79	1.02023e-09	2.98619e-08	768	-	-
comp41239_c0	67.33	87.33	190.67	22	659.33	4.3	6.44	12.02	1.47	43.61	1.03108e-09	3.01627e-08	364.68	-	-
comp39561_c0	102.67	984.33	517.67	572.67	21.33	3.3	30.56	13.79	14.6	0.56	1.04381e-09	3.05181e-08	822.99	-	-
comp19121_c0	5851.33	1561.67	3665.33	9963.67	12820.3	503.2	122.27	271.93	687	999.92	1.05562e-09	3.08462e-08	310	TPRP-F1	-
comp37249_c0	33	167	631.67	543	79	1.68	6.88	24.11	19.46	3.02	1.06158e-09	3.10031e-08	582.2	XTH25	xyloglucan:xyloglucosyl transferase
comp35378_c0	66	65.33	164.67	407	474	2.57	2.17	6.88	13.94	18.56	1.07051e-09	3.12452e-08	651.37	Os01g0723500	-
comp35280_c1	425	209	128	46.67	34.67	26.82	12.02	7.05	2.4	2.04	1.07139e-09	3.12452e-08	417	-	-
comp39144_c0	364.93	743.31	635.79	1284.82	1394.02	115.8	212.41	173.07	323.42	398.02	1.07166e-09	3.12452e-08	84.42	OBE2	DNA (cytosine-5-)-methyltransferase
comp19298_c0	0	0	0	21.33	35.67	0	0	0	3.77	18.71	1.08078e-09	3.14936e-08	112.69	-	-
comp40289_c0	16	398.67	180	22.67	13.33	1.51	25.22	10.11	1.53	1.08	1.08829e-09	3.16947e-08	332.23	-	-
comp39564_c0	531.33	1444.67	797.33	518	268.67	18.61	46.05	24.33	14.55	8.55	1.096e-09	3.19014e-08	756.13	CRK35	-
comp24702_c0	47.75	0.68	2.02	0	1.34	17.24	0.23	0.62	0	0.44	1.11133e-09	3.23298e-08	74.24	-	-
comp23486_c0	0	155	31.33	13.33	0	0	17.91	3.46	1.38	0	1.12722e-09	3.27738e-08	208	-	-
comp40218_c0	666	706.67	356	194.33	145	30.87	24.54	11.72	6.07	5.01	1.14243e-09	3.31976e-08	741.17	-	-
comp30226_c0	6281.33	494.33	1988.67	107.67	2080	125.78	9.12	35.59	1.78	39.01	1.15354e-09	3.35018e-08	1293.05	-	-
comp29333_c0	593.67	821	1152.33	1606	2038	10.01	12.58	16.83	21.83	31.34	1.16856e-09	3.39194e-08	1573	At4g01020	-
comp79607_c0	149	0	10.67	4.67	3	20.93	0	1.3	0.52	0.37	1.17511e-09	3.40905e-08	189	nudG	dynein light chain LC8-type
comp44542_c0	1554	1240.67	697	803	459.33	24.7	18.08	9.63	10.4	6.65	1.18846e-09	3.44586e-08	1663	Os07g0143700	ATP-dependent RNA helicase
comp25680_c0	338.67	1224.33	470.67	303.33	104.33	11.13	42.53	14.3	9.1	3.25	1.19005e-09	3.44859e-08	756.17	SWEET3B	-
comp13374_c0	379	43	233	53	800	40.79	4.43	22.59	4.76	81.07	1.19664e-09	3.46576e-08	237	HSP18.5-C	-
comp30074_c0	4733.92	3105.48	3731	10003.3	8030.05	66.08	39.01	44.77	111.1	100.91	1.20089e-09	3.47614e-08	1920.22	CHUP1	-
comp32172_c0	1120.33	334.67	515	1352.33	1302.67	19.03	5.22	7.61	18.45	20.21	1.23558e-09	3.57458e-08	1554	BRCA1	BRCA1-associated RING domain protein 1
comp37672_c0	2412.67	3727.67	2388	2810.67	1072.33	54.24	76.7	46.7	50.48	21.89	1.24552e-09	3.60136e-08	1175	ECR	enoyl reductase
comp28585_c0	3123.33	7154.33	3499.33	4815.67	1244	121.14	246.8	115.04	146.68	42.58	1.24645e-09	3.60207e-08	699	ATL43	-
comp28792_c0	6504.67	7379.67	6352	4393.33	1594.33	213.77	218.5	177.22	114.25	46.94	1.24886e-09	3.60704e-08	817.2	-	-
comp56987_c0	7	162	173.67	7	0	0.7	15.02	15.18	0.53	0	1.25435e-09	3.62088e-08	263	HSR201	-
comp41142_c0	1164.67	1340	616.67	385	360	20.9	23.56	11.03	6.14	6.46	1.2587e-09	3.63144e-08	1366.65	-	-
comp14624_c0	198	364.67	94.67	6	0	21.89	36.81	9.02	0.51	0	1.26281e-09	3.64131e-08	241	-	-
comp43414_c0	988.33	1135.33	843.33	776.33	245.67	69.19	73.02	51.55	44.24	15.76	1.27691e-09	3.67848e-08	376	-	-
comp13790_c0	437	150.67	340.67	1255.33	1086.67	21.09	6.5	13.88	47.78	46.27	1.27711e-09	3.67848e-08	564	At5g56590	-
comp15053_c0	2.67	17.67	26.67	647.67	1047.33	0.07	0.47	0.66	14.94	27.28	1.28659e-09	3.70374e-08	924	-	-
comp41089_c0	847.33	3367.67	1408.33	604	408.67	11.62	42.26	16.69	6.61	5.11	1.31366e-09	3.77959e-08	1936.37	CYP90D2	cytochrome P450, family 90, subfamily D, polypeptide 2 (steroid 3-oxidase)
comp40315_c1	337.33	588	727.67	60	35.67	31.25	50.33	59.08	4.42	3.02	1.32242e-09	3.80272e-08	283	-	-
comp32175_c0	13129	13389.3	19870.3	38312	54048.3	352.06	324.49	457.91	823.11	1311.5	1.32412e-09	3.80553e-08	997	SPL13	-
comp47275_c0	23.67	198	468	347.67	311	1.49	11.68	26.1	17.77	18.24	1.36709e-09	3.92685e-08	412	WRKY75	-
comp31203_c0	572.33	594.67	420.67	195.33	84	13.89	13.16	8.87	3.8	1.88	1.36927e-09	3.93097e-08	1090	-	-
comp44239_c0	275.67	497	851.67	1767.33	1955.67	6.35	10.37	16.88	32.16	40.61	1.38872e-09	3.98462e-08	1159	-	-
comp36386_c0	1140	1974.67	1968	3359.33	3302	16.98	26.67	25.35	40.01	44.61	1.39233e-09	3.99278e-08	1784	-	-
comp26157_c0	103.67	277.33	64	132.67	10.67	8.74	21.12	4.62	8.74	0.82	1.39324e-09	3.9932e-08	318	-	-
comp26700_c0	3888.67	2022	1654	1567.33	1360	180.86	84.86	66.12	57.99	57.1	1.40567e-09	4.02663e-08	575	RPL34	-
comp31610_c0	3064.67	3551	4501.33	7194	9413	49.35	49.97	61.85	92.52	135.06	1.41201e-09	4.04259e-08	1676.57	Os01g0911100	-
comp34442_c0	694.33	728	1138.33	2892.67	2586.67	17.53	16.53	24.64	55.66	57.92	1.41728e-09	4.05546e-08	1074.77	-	-
comp41448_c0	1200	7816.33	10106	11720.3	5326.67	29.5	173.16	214.14	232.48	118.73	1.42109e-09	4.06415e-08	1084	PER12	peroxidase
comp28773_c0	0.33	0	0	37.33	28.33	0.05	0	0	3.84	3.35	1.42277e-09	4.06674e-08	202	-	-
comp41727_c0	9223	8822	7402.67	2524.67	348	139.79	122.73	97.65	30.33	4.77	1.42507e-09	4.07109e-08	1741	ASPG1	-
comp31516_c0	0	0	137.67	24.67	17	0	0	19.23	3.35	2.55	1.43124e-09	4.08647e-08	154.52	-	-
comp35648_c0	0	70.67	45	11	0	0	6.86	4.15	0.91	0	1.44627e-09	4.12715e-08	249.66	Cdk8	-
comp40364_c5	0	0	0	5	44.33	0	0	0	0.87	8.43	1.44712e-09	4.12731e-08	127	-	-
comp14037_c0	897.67	1464	1298.67	698.67	303.67	15.34	23.22	19.51	9.66	4.78	1.45559e-09	4.14922e-08	1529	spas	adenosinetriphosphatase
comp23011_c0	244.67	43	12	15.33	1.33	9.36	1.53	0.4	0.46	0.05	1.45649e-09	4.14954e-08	687	SABP2	polyneuridine-aldehyde esterase
comp25805_c0	43.33	163	404	348	112.67	2.23	7.69	18.2	14.4	5.29	1.45731e-09	4.14962e-08	510	IAA33	-
comp27997_c0	1168.33	496.67	710.33	2428.67	2382.67	17.39	6.76	9.17	29.04	32.23	1.46591e-09	4.17183e-08	1780	-	-
comp12462_c0	35.67	212.33	172.67	38.33	14.67	1.28	7.03	5.42	1.1	0.49	1.47781e-09	4.2025e-08	731	PERK2	-
comp19095_c0	0	8.67	36.67	174	25.67	0	0.47	1.93	8.66	1.44	1.47829e-09	4.2025e-08	437	CET1	-
comp76318_c0	0	0	176.33	0	0	0	0	22.25	0	0	1.49299e-09	4.24199e-08	182	-	-
comp16701_c0	12	145	49.33	0	0	0.81	8.73	2.8	0	0	1.49564e-09	4.24721e-08	404	-	-
comp41989_c0	2715	7801.67	3789.67	6035.33	3527.33	71.72	132.13	84.54	103.02	85.89	1.51696e-09	4.30541e-08	1143.39	At3g47570	-
comp36866_c0	60.33	595.67	261.67	127	40.33	20.15	176.18	73.69	33.17	11.9	1.53677e-09	4.35928e-08	81.6	GRXC6	-
comp41802_c0	223	929.02	762.33	1107.67	664	18.85	49.63	68.83	69.8	51.28	1.57344e-09	4.46088e-08	345.53	-	-
comp25997_c0	917.33	638.67	895.33	1581.33	1929	21.12	13.32	17.73	29.07	40.16	1.58826e-09	4.50048e-08	1160	At1g12775	-
comp30473_c0	1666.67	2420	1265	1320.33	720.67	29.76	39.28	19.56	18.8	11.63	1.58995e-09	4.50283e-08	1486	-	-
comp30808_c0	5927.67	9928.67	7237.67	19324	23120.7	161.03	244.36	168.89	413.38	567.92	1.60435e-09	4.54114e-08	985	XTH9	xyloglucan:xyloglucosyl transferase
comp32553_c0	38.67	316	245.33	296.33	41.33	4.26	32.59	22	15.83	3.07	1.60733e-09	4.54712e-08	309.25	-	BRCA1-associated protein
comp33571_c0	2955.33	3454.67	4256.67	6754.67	8280.67	53.33	56.3	65.94	97.14	134.96	1.61509e-09	4.56663e-08	1484.28	ddx42	-
comp41961_c1	0	0.67	10	52	92.49	0	0.21	2.74	14.19	28.61	1.62319e-09	4.58704e-08	79.48	-	-
comp41523_c0	2113.33	1400.33	1970.67	104	35.33	121.38	96.19	119.41	5.92	2.22	1.63444e-09	4.61634e-08	364.86	-	-
comp39075_c0	137	66.67	125	11.67	2.33	8.25	3.62	6.55	0.56	0.13	1.64802e-09	4.65218e-08	438	-	-
comp31340_c0	368	49	67.33	24.67	84.67	12.98	1.64	2.12	0.73	2.81	1.65559e-09	4.67106e-08	731	-	-
comp45746_c0	1804.33	578	616	149.33	141	38.78	11.35	11.45	2.62	2.73	1.65813e-09	4.67569e-08	1235	psbA	photosystem II PsbA protein
comp20578_c1	0	0	0	35	25	0	0	0	3.91	3.26	1.68178e-09	4.73983e-08	184	-	-
comp38699_c0	148	215.33	681.67	6.67	4	3.6	4.85	14.59	0.13	0.09	1.69037e-09	4.76149e-08	1073	CYP734A1	cytochrome P450, family 1, subfamily A, polypeptide 1
comp37588_c0	344.67	895.67	559.67	246.33	32.67	5.51	13.16	7.81	3.12	0.49	1.69326e-09	4.76707e-08	1646	-	-
comp37077_c0	5.33	4.67	36.33	371.67	397.67	0.68	0.46	1.86	26.85	33.15	1.69676e-09	4.77436e-08	311.84	-	-
comp32968_c0	266	706.33	201.67	117	32.33	9.86	23.64	6.4	3.41	1.08	1.70308e-09	4.78957e-08	724	-	-
comp38632_c0	1	83.33	39	43	0	0.1	8.38	4.87	4.25	0	1.70852e-09	4.80229e-08	221.55	-	-
comp35826_c0	1612.67	1601.33	1815.67	3866.67	3493.67	44.2	43.92	45.61	74.75	84.04	1.71354e-09	4.81381e-08	980.9	-	kinesin family member 4/7/21/27
comp39859_c0	2971.92	6626.18	4189.5	8839.42	9669.7	29.11	58.54	35.44	70.63	88.41	1.74038e-09	4.88658e-08	2689.73	-	hypothetical protein
comp40455_c0	4130	4114.33	5369.33	10896.3	11299.3	63.16	56.52	70.35	131.92	154.55	1.77219e-09	4.97324e-08	1758.68	PERK9	-
comp12546_c0	264.33	296.33	126.33	11.33	0	8.86	9.22	3.72	0.31	0	1.78852e-09	5.01639e-08	781	rnf181	-
comp58536_c0	67.67	162.33	20	47	0	8.64	18.89	2.21	4.58	0	1.80819e-09	5.06884e-08	208	-	-
comp37214_c0	33.67	36.33	131.33	289.67	756	1.47	1.5	5.82	11.07	32.2	1.84244e-09	5.16209e-08	573.2	-	-
comp37287_c0	130	60.67	32	4.67	0.33	5.94	4.2	1.6	0.15	0.11	1.89572e-09	5.30853e-08	540.73	At1g56140	-
comp34967_c0	0.67	101	379.33	26.67	1	0.02	2.91	10.38	0.7	0.03	1.90372e-09	5.32808e-08	839	GPAT6	-
comp32717_c0	282.33	792.67	548.67	342.33	130	5.71	14.63	10.25	5.63	2.39	1.91074e-09	5.34486e-08	1297.7	MTP4	-
comp30101_c0	62.33	165.67	105.33	6	0	4.62	11.12	6.68	0.38	0	1.9118e-09	5.34498e-08	362	-	-
comp77334_c0	0	1.67	4.67	0	119	0	0.42	1.1	0	29.68	1.91388e-09	5.34793e-08	97.02	-	-
comp41241_c0	1274.67	1284	1720.33	1380.33	354.33	114.14	105.9	133.98	100.63	28.76	1.95004e-09	5.44609e-08	295	-	-
comp32404_c0	247.33	380.33	342.62	1247.33	1391.33	7.81	10.59	9.08	30.64	38.78	1.961e-09	5.47378e-08	867	PERK2	-
comp13242_c0	7453	1903.67	3995.67	5146.33	11250.7	437.51	101.35	202.37	241.01	597.75	1.97362e-09	5.50607e-08	454	-	-
comp50716_c0	13	0.33	45.33	195.33	258	1.89	0.05	5.72	22.92	34.5	1.97754e-09	5.51406e-08	182	-	-
comp38624_c0	492.95	198.33	75.9	9.5	8.67	19.71	7.1	2.08	0.2	0.21	1.97945e-09	5.51647e-08	874.27	NRT2.5	MFS transporter, NNP family, nitrate/nitrite transporter
comp33669_c0	2575.67	2189	239.33	11	1	265.69	206.9	21.39	0.97	0.09	1.9813e-09	5.51868e-08	257	-	carbonic anhydrase
comp37348_c0	45	73	50	119.67	369	1.61	2.42	1.58	3.42	12.22	2.04306e-09	5.68768e-08	729	-	-
comp58336_c0	40.33	264.33	113.33	28	7	2.89	17.36	7.07	1.6	0.47	2.04936e-09	5.70219e-08	368	IAA25	-
comp35124_c0	1704	2430	1688	1133.67	828.33	24.55	32.08	21.16	13.08	10.9	2.06623e-09	5.74607e-08	1833	Os03g0617900	N-acetyl-gamma-glutamyl-phosphate reductase
comp29646_c0	2344	2527	1629.67	813	556.33	35.18	34.83	21.27	9.93	7.6	2.10685e-09	5.85592e-08	1760	TIC55	-
comp39865_c1	2823.67	2932.33	3501.33	5174.33	8853.67	35.16	36.79	38.31	48.78	78.01	2.11713e-09	5.88138e-08	2226.29	VLN4	gelsolin
comp40431_c0	1454	3548.33	2118.67	5027.67	1026.67	43.72	82.35	50.91	87.62	19.39	2.12086e-09	5.88862e-08	1081.62	-	-
comp36937_c0	779	1182.33	485.33	224	209.33	28.77	39.87	15.57	6.53	7.19	2.13244e-09	5.91763e-08	716	-	-
comp35995_c1	25.67	403.33	38	25	13.67	0.76	10.96	0.98	0.59	0.37	2.13417e-09	5.91931e-08	891	-	-
comp71184_c0	118	60	88	0	0	10.02	4.72	6.55	0	0	2.13861e-09	5.92846e-08	309	-	-
comp37829_c0	2337.76	1198.55	848.62	595.6	443.73	57.66	27.07	18.26	11.66	10.02	2.15146e-09	5.96094e-08	1068.16	XCP1	-
comp26615_c0	1915	828.33	780	859	520	224.33	89.32	79.31	81	55.06	2.22425e-09	6.15936e-08	226	RPL38A	large subunit ribosomal protein L38e
comp14945_c0	10.33	195.33	242.67	72.67	25.33	0.81	13.59	15.88	4.57	1.75	2.24682e-09	6.21857e-08	351	-	-
comp17489_c0	0	0	0	4.33	58	0	0	0	0.5	7.94	2.25283e-09	6.23191e-08	178	-	-
comp30359_c0	4362.67	2731	1956	3112.33	6107	62.9	35.38	24.22	35.61	79.63	2.26282e-09	6.25625e-08	1856.1	PCF5	-
comp36406_c0	8385.67	25394.7	16871.3	9766.33	3287	199.81	547.57	346.45	184.76	69.81	2.27229e-09	6.27913e-08	1119	EXPA8	-
comp34768_c0	4196	941.33	892.33	3052	395.67	239.65	48.75	44.23	140.92	20.23	2.30561e-09	6.36784e-08	464	-	-
comp40420_c0	3131.67	6008.67	3937.67	3890.33	1724.33	24.61	43.14	26.85	24.46	12.27	2.30707e-09	6.3685e-08	3370	-	-
comp21046_c0	0	0	168.04	0	0	0	0	6.35	0	0	2.32815e-09	6.42332e-08	608	SCL8	-
comp20702_c1	714	1146.67	334.67	28.33	24.33	80.87	118.48	32.87	2.7	2.49	2.35806e-09	6.5024e-08	234	-	glycine hydroxymethyltransferase
comp19652_c0	770	1440.67	955.67	805	321.33	61.53	105.38	66.54	51.24	23.43	2.3739e-09	6.54265e-08	330	-	-
comp34704_c0	5.67	106.33	117	105	12.67	0.38	6.49	6.79	5.7	0.78	2.40375e-09	6.62142e-08	396	PUB42	-
comp34276_c0	826.33	1715	709.33	668.67	351.33	18.18	28.31	8.84	8.37	4.19	2.4172e-09	6.65498e-08	1660.78	CHUP1	-
comp31194_c0	179.33	137.33	171.67	14	4.67	12.07	8.4	10.08	0.75	0.3	2.42902e-09	6.68402e-08	391	COR2	-
comp13091_c0	1973.67	1736	1744	3706.33	4179.67	49.84	39.49	37.81	74.47	94.78	2.4466e-09	6.72886e-08	1060	RBG5	-
comp7173_c0	66.67	50	60	6.33	0	2.98	2.08	2.36	0.24	0	2.47663e-09	6.80788e-08	584	CRTISO	-
comp95416_c0	1.33	0.67	3.33	64.67	120	0.08	0.04	0.19	3.46	7.14	2.50251e-09	6.87541e-08	405	-	-
comp15579_c0	14.67	89.67	71	0	0	1	5.53	4.16	0	0	2.51574e-09	6.90814e-08	392	PDR7	-
comp28141_c0	0	0	0.33	51.33	67	0	0	0.02	3.24	4.98	2.54934e-09	6.99672e-08	331	-	-
comp38482_c0	3551.33	3224.31	1961.67	1089.33	951.33	64.63	58.71	37.19	20.01	15.83	2.55235e-09	6.99875e-08	1312.88	trc	serine/threonine kinase 38
comp31486_c0	0	113.33	55.33	70.33	0	0	3.64	1.73	2.12	0	2.55275e-09	6.99875e-08	734	Y105C5B.9	-
comp42967_c0	3002.33	4652	2662	2620	1556.33	44.65	63.56	34.48	31.32	21.1	2.59288e-09	7.10506e-08	1774	AMY2	alpha-amylase
comp13031_c0	1211.67	1442	769.67	245.67	50.33	18.3	19.92	10.12	3.04	0.7	2.6043e-09	7.13261e-08	1747	At1g14780	-
comp40590_c0	453	2024.33	1110	779.67	401.67	8.23	33.4	17.52	11.14	6.64	2.60676e-09	7.13564e-08	1456	At1g48100	polygalacturonase
comp30701_c0	231.33	993.33	872.33	331.33	239.33	4.86	18.14	13.29	4.66	3.63	2.60851e-09	7.13669e-08	1466.33	HSL1	-
comp36941_c0	876	267.33	507.33	1169.67	939.33	15.73	4.4	7.91	16.87	15.32	2.68948e-09	7.35193e-08	1473	-	-
comp14641_c0	1287.67	2187.67	2127.33	3886.33	3943	18.46	28.39	26.28	44.41	51.37	2.68999e-09	7.35193e-08	1860	-	-
comp32695_c0	0	214.67	36.67	2	0.67	0	12.74	2.06	0.11	0.04	2.72446e-09	7.44227e-08	409	-	-
comp34676_c0	720	1761.67	1450	1039.67	455.33	12.06	23.23	19.85	11.43	5.18	2.74492e-09	7.49424e-08	1847.11	HSL2	-
comp30819_c0	2441.33	1901.67	3168.67	4736.33	8674	42.21	29.92	47.43	66.03	136	2.76324e-09	7.54034e-08	1536	PME2.1	pectinesterase
comp39947_c0	230	536	775	781.33	94.33	19.61	41.32	56.89	53.28	7.2	2.8069e-09	7.65297e-08	313	-	-
comp23102_c0	219.33	257	114.33	11	12	4.64	5.03	2.1	0.18	0.23	2.80744e-09	7.65297e-08	1251	PERK9	-
comp23288_c0	0	0	164.33	0	0	0	0	11.07	0	0	2.81829e-09	7.67855e-08	341	-	-
comp39007_c0	1657.33	4662.33	2570.33	2012.33	881.33	42.03	107.68	56.5	41.04	20.3	2.87689e-09	7.83289e-08	1045	CXE12	-
comp13395_c0	1442.67	1341.67	884.67	487	462	35.19	30.03	18.8	9.57	10.35	2.87792e-09	7.83289e-08	1081	-	-
comp37305_c0	79	524.33	155.67	77	22	1.84	12.49	3.5	1.46	0.98	2.88632e-09	7.85166e-08	1017.81	SD18	-
comp35450_c0	983.33	1585.33	1026.33	736.67	409.67	27.12	39.89	24.51	16.19	10.31	2.90996e-09	7.91032e-08	962	-	-
comp41941_c0	95	279	228.67	32.67	12.67	6.73	24.2	15.88	2.12	0.95	2.9109e-09	7.91032e-08	371.83	At1g34110	protein-serine/threonine kinase
comp12309_c0	43.33	167.67	31.67	0	0	2.58	8.95	1.6	0	0	2.91859e-09	7.92709e-08	456	-	-
comp37096_c0	327.33	337.33	476.67	648	1129.67	10.56	9.9	13.26	16.84	33.04	2.93329e-09	7.96289e-08	826	thiM	hydroxyethylthiazole kinase
comp32598_c0	475.33	331	280.33	155.33	82	20.72	13.16	10.61	5.43	3.25	2.94181e-09	7.98189e-08	607	-	-
comp14064_c0	944	15585.7	9923	7483.33	1830.33	27.34	403.12	245.86	169.53	47.84	2.9493e-09	7.99806e-08	927	-	-
comp27857_c0	312.72	1115.22	770.83	114.62	72.17	11.3	37.44	24.55	3.34	2.44	2.95507e-09	8.00957e-08	721	-	-
comp108105_c0	0	0	2	53.67	38.67	0	0	0.26	6.54	5.4	2.95905e-09	8.0162e-08	175	-	-
comp33485_c0	7135.67	3868.67	6220.67	10500	14089	102.53	53.37	79.29	121.98	180.66	3.0064e-09	8.14028e-08	1826.82	CPN60-2	chaperonin GroEL
comp30711_c0	0.67	130.67	96	5	3.33	0.04	6.52	4.41	0.26	0.18	3.0137e-09	8.15583e-08	449.37	-	-
comp27704_c0	46	33	29.33	591.33	947.33	4.35	1.15	1.21	16.77	34.37	3.01877e-09	8.16534e-08	759.44	-	-
comp37435_c0	1253	1856.67	1969.33	3671.33	3725	28.26	37.78	38.22	65.97	75.67	3.03313e-09	8.19911e-08	1184	PERK2	-
comp15304_c0	1995.67	791	1042.67	3044.67	2689.33	39.96	14.26	17.85	48.14	48.21	3.03439e-09	8.19911e-08	1343	At2g36200	kinesin family member 11
comp27351_c0	3442.33	8585.33	4704.65	5309	3160.98	68.96	157.41	81.15	83.61	56.79	3.04752e-09	8.23036e-08	1334.28	-	-
comp38905_c0	766	547.33	742.67	1709.33	1707.67	10.96	7.08	9.13	19.44	22.02	3.08355e-09	8.32335e-08	1868	-	-
comp37484_c0	1400.33	1013	1330	283.67	227.67	95.87	64.72	80.41	15.04	13.18	3.08625e-09	8.32456e-08	395.05	BGLU22	beta-glucosidase
comp36127_c0	1144	729	505	498.67	332.67	14.22	8.54	5.4	4.98	3.7	3.08717e-09	8.32456e-08	2135.47	GATB	aspartyl-tRNA(Asn)/glutamyl-tRNA (Gln) amidotransferase subunit B
comp41832_c1	36640	25004.7	20042.3	11245	7314	809.73	503.95	383.84	200.73	147.47	3.10489e-09	8.36802e-08	1200	LHCA4	light-harvesting complex I chlorophyll a/b binding protein 4
comp31573_c0	793.67	267.33	259.33	211	194	9.3	2.81	2.52	1.89	1.83	3.13413e-09	8.44249e-08	2361.44	atpA	F-type H+-transporting ATPase subunit alpha
comp28709_c0	895.67	699	491.67	325	244.67	30.42	21.76	14.52	8.89	7.58	3.18907e-09	8.58607e-08	778	-	-
comp14995_c0	0	0	0	8.33	60.33	0	0	0	2.14	17.97	3.20043e-09	8.61223e-08	82.54	-	-
comp18889_c0	188.33	146.33	569.67	1141	570	3.69	2.54	9.46	17.54	9.83	3.21459e-09	8.64588e-08	1385	CYP77A3	-
comp39496_c0	1556.67	1461.33	872.33	671.33	442.67	19.58	17.48	9.56	6.86	5.08	3.23227e-09	8.68899e-08	2081.09	-	-
comp24050_c0	0	0	0.67	3.67	86.33	0	0	0.09	0.43	12.98	3.29336e-09	8.84866e-08	163	-	-
comp40207_c0	0	128	95.33	0	0	0	14.48	10.38	0	0	3.30908e-09	8.88636e-08	211	-	-
comp28162_c0	66.33	223.33	285.33	755.33	715.33	2.2	6.58	8.11	20.02	21.36	3.313e-09	8.89231e-08	808	-	-
comp32140_c0	12	34	74.33	228.67	232.33	0.38	1	2.08	5.86	6.86	3.35231e-09	8.99321e-08	822	GATA21	-
comp28376_c0	2536.67	1918.33	2353.67	5232.33	4835.33	76.2	49.78	60.64	119.5	120.35	3.39338e-09	9.09874e-08	921.3	MAP65-3	-
comp31818_c0	161.67	72.67	59.67	2	0.33	10.5	4.42	3.39	0.11	0.02	3.49624e-09	9.36974e-08	404	-	-
comp13185_c0	1591.33	2957.67	3103.67	5531.33	5220.67	37.38	62.52	62.28	103	109.72	3.51325e-09	9.41051e-08	1145	LWD1	WD repeat-containing protein 68
comp38009_c0	529.67	973.33	446.67	96.33	140	11.79	20.14	8.75	1.79	2.88	3.57372e-09	9.56759e-08	1172	-	-
comp31022_c0	2534	5357.33	4141	5408.67	949.33	141.97	270.51	199.05	240.9	47.84	3.61221e-09	9.66571e-08	478	EXPA10	-
comp17571_c0	672.33	1058	1408.33	1771.67	2485.33	11.52	16.59	20.93	24.36	38.82	3.61854e-09	9.67771e-08	1546	Os06g0130600	-
comp30521_c0	7317	6910.67	7141.67	15467	17787	146.01	123.78	121.87	246.7	320.81	3.62743e-09	9.69652e-08	1342.3	AS1	myb proto-oncogene protein, plant
comp12099_c0	207.67	605.33	196.33	158.33	84.33	5.75	15.28	4.73	3.52	2.15	3.63483e-09	9.7107e-08	954	MYB3	myb proto-oncogene protein, plant
comp34308_c0	363.33	1079	549	310.67	236.33	13.99	37.58	18.07	9.59	8.14	3.63644e-09	9.7107e-08	698	BHLH149	-
comp32182_c0	2014.33	3814	2466.67	1826.67	1153.67	62.04	106.25	65.28	44.99	32.06	3.70309e-09	9.88365e-08	868	-	-
comp37687_c0	135.33	888.67	429.33	117.33	91	8.66	52.24	23.29	5.99	5.41	3.79725e-09	1.01298e-07	412.6	BOR2	-
comp67642_c0	124.33	136.33	574	63.33	4.67	2.39	2.44	9.88	1	0.09	3.8648e-09	1.03047e-07	1337	PUB21	-
comp26938_c0	1994.67	2248	2756.67	4678.67	5746.33	40.13	40.68	47.44	74.21	104.02	3.87455e-09	1.03255e-07	1335	-	-
comp27441_c0	2113.67	1331.67	1480.67	3182	3949.33	24.52	13.95	14.77	29.24	41.33	3.94171e-09	1.04991e-07	2304	TIO	fused
comp36122_c0	5207.63	6655.31	9184.3	15640.8	15682.4	79.25	91.22	119.9	189.83	214.9	3.94397e-09	1.04998e-07	1760	-	-
comp33746_c0	4	20.67	363.33	15.33	156.67	0.09	0.45	7.6	0.3	3.46	3.94634e-09	1.05008e-07	1098	UFO	-
comp18175_c0	1692.67	2798	2413	4725	4561.67	19.05	28.62	23.42	42.72	46.52	3.95815e-09	1.05269e-07	2367	-	-
comp42549_c0	9109.33	2535.33	2539	2553.33	1414.33	195.42	49.78	47.4	43.35	27.59	3.97013e-09	1.05534e-07	1232	ROMT	-
comp34172_c0	2475.67	1317.33	2244.67	3820.33	3885.33	80.95	38.92	63.14	99.62	114.47	3.98343e-09	1.05834e-07	817	RPL6	large subunit ribosomal protein L6e
comp208847_c0	37	0	0	0	0	5.64	0	0	0	0	3.99108e-09	1.05983e-07	174	-	-
comp39693_c0	20046	1614.67	5959	6326.33	3239	344.37	24.89	87.26	83.34	49.21	4.09005e-09	1.08556e-07	1571	GT4	coniferyl-alcohol glucosyltransferase
comp32400_c0	1170.33	2803	3484	5245.33	5540.33	40.7	88.36	104.18	147.28	174.09	4.09545e-09	1.08644e-07	768	-	-
comp36618_c0	2789.33	405.33	1002.33	881.67	825.33	49.06	6.58	15.56	12.75	13.27	4.12451e-09	1.0936e-07	1481	YMF1	-
comp29391_c0	3801	3293.67	3795.67	8935	8630.67	81.47	63.76	69.89	153.01	167.35	4.14519e-09	1.09853e-07	1247.16	snrpb	small nuclear ribonucleoprotein B and B'
comp36258_c0	1781.67	2463	3048.33	5787.67	5531.33	38.67	47.67	56.22	99.47	107.05	4.15838e-09	1.10147e-07	1246	-	-
comp41376_c0	531.33	1931	1595	2913.33	643	26.17	79.67	74.46	135.79	37.47	4.22858e-09	1.1195e-07	521.61	-	-
comp35090_c0	22.33	129	126.67	5.67	0	4.22	13.79	9.4	1.58	0	4.25187e-09	1.12509e-07	213.32	-	-
comp32812_c0	8491.67	7778.33	7013.33	3786.67	1532	363.58	301.38	258.26	130.28	59.43	4.32092e-09	1.14279e-07	624	PSAG	photosystem I subunit V
comp37440_c0	1256.59	6458.55	4705.62	2526.25	2784.19	49.85	233.17	135.1	57.13	63.16	4.37992e-09	1.15781e-07	827.07	-	transcription elongation factor SPT6
comp40343_c0	8543	25309.7	9612.33	6160.33	3434.33	128.46	342.67	124.08	72.75	46.51	4.43228e-09	1.17102e-07	1780	CYP75B2	flavonoid 3'-monooxygenase
comp30201_c0	2469.65	2561.67	2243.33	1465.67	738	53.02	50.43	41.98	25.43	14.44	4.43439e-09	1.17102e-07	1228	endoub	-
comp41196_c0	1774.67	5579.33	3610	5533.33	2935.67	24.18	69.57	42.75	60.51	36.48	4.45792e-09	1.17664e-07	1940	-	-
comp37615_c0	157.33	536.67	340.33	1271.67	80	4.02	11.83	7.3	24.94	1.78	4.48697e-09	1.18315e-07	1086.93	-	-
comp41411_c1	118.67	583.33	198	142	88	4.99	24.09	8.26	5.74	3.74	4.4871e-09	1.18315e-07	569.94	-	-
comp32796_c0	3957.67	3931.33	1648.33	2392.67	2193.33	101.08	87.7	36.13	47.74	50.54	4.49541e-09	1.18475e-07	1056.01	SK3	shikimate kinase
comp26181_c0	1894.33	2907	1677	4780	3366	32.45	45.3	24.83	65.72	52.25	4.50258e-09	1.18604e-07	1552	-	-
comp41573_c0	96.33	761.67	870.67	199.67	119.67	1.1	8.14	8.65	1.89	1.2	4.57098e-09	1.20345e-07	2300.67	AMP1	glutamate carboxypeptidase II
comp91469_c0	10.67	1.33	43	142	122.33	0.67	0.08	2.32	7.17	6.98	4.60327e-09	1.21135e-07	426	-	-
comp19175_c0	0	36	56.95	2	0	0	4.5	6.71	0.21	0	4.60859e-09	1.21214e-07	195	GER3	-
comp39491_c0	4508.33	5876.33	7134	3276.67	1872.33	452.53	536.11	622.76	259.24	170.94	4.62768e-09	1.21644e-07	264.17	-	-
comp28159_c0	521	2636.67	527	395.67	237.67	37.85	174.14	33.28	23.06	15.81	4.62959e-09	1.21644e-07	364	-	-
comp36539_c0	16	213.33	44.67	5	8.33	1.13	11.08	1.5	0.16	0.32	4.65434e-09	1.22233e-07	555	BGLU41	beta-glucosidase
comp19016_c0	2356.33	501.33	1686.67	2297	4347.33	163.02	31.48	101.01	127.99	273.14	4.7468e-09	1.24599e-07	384	-	-
comp31748_c0	543	360.33	191.33	108.67	37.33	18.3	11.2	5.61	3.03	1.12	4.76206e-09	1.24937e-07	784	FKBP16-3	peptidylprolyl isomerase
comp37300_c0	64.33	383.67	143.67	216.33	16.67	3.07	16.78	6.05	8.48	0.74	4.77575e-09	1.25233e-07	543.06	ATL80	E3 ubiquitin-protein ligase RNF115/126
comp42056_c0	19916.7	18478.3	14026.3	8341.33	5571	674.86	567.83	410.16	225.9	171.31	4.82638e-09	1.26497e-07	786	PSAK	photosystem I subunit X
[truncated: 50,442 more rows]
