# Supplementary material for: Transcriptomic Analysis of Flower Bud Differentiation in Magnolia sinostellata
Source: Genes (Basel). 2018 Apr 16;9(4):212. doi: 10.3390/genes9040212 (PMC5924554; doi:10.3390/genes9040212)
Supplement: Supplementary file 1 [file genes-09-00212-s001.zip › Table S7.xlsx]

## Sheet: Sheet1
GO ID	GO Term	GO Function	Gene number	pvalue
GO:0003700	transcription factor activity, sequence-specific DNA binding	molecular_function	460	0
GO:0009535	chloroplast thylakoid membrane	cellular_component	197	9.65341e-31
GO:0009579	thylakoid	cellular_component	96	3.49169e-22
GO:0009534	chloroplast thylakoid	cellular_component	91	1.60753e-18
GO:0005576	extracellular region	cellular_component	384	5.55112e-16
GO:0006351	transcription, DNA-templated	biological_process	430	2.57572e-14
GO:0015979	photosynthesis	biological_process	53	1.25444e-11
GO:0005618	cell wall	cellular_component	173	2.23565e-11
GO:0009416	response to light stimulus	biological_process	104	4.62073e-11
GO:0010287	plastoglobule	cellular_component	49	1.28067e-10
GO:0009409	response to cold	biological_process	113	1.60592e-10
GO:0003677	DNA binding	molecular_function	486	1.85595e-10
GO:0048046	apoplast	cellular_component	116	3.28208e-10
GO:0016168	chlorophyll binding	molecular_function	27	4.23819e-10
GO:0055114	oxidation-reduction process	biological_process	334	2.53129e-09
GO:0031977	thylakoid lumen	cellular_component	26	1.79836e-08
GO:0009773	photosynthetic electron transport in photosystem I	biological_process	15	4.55226e-08
GO:0030001	metal ion transport	biological_process	40	1.11154e-07
GO:0046916	cellular transition metal ion homeostasis	biological_process	37	1.22669e-07
GO:0046914	transition metal ion binding	molecular_function	37	1.22669e-07
GO:0020037	heme binding	molecular_function	67	1.53555e-07
GO:0009570	chloroplast stroma	cellular_component	226	1.62649e-07
GO:0043565	sequence-specific DNA binding	molecular_function	136	2.21078e-07
GO:0009505	plant-type cell wall	cellular_component	87	2.92081e-07
GO:0009941	chloroplast envelope	cellular_component	182	3.25162e-07
GO:0006355	regulation of transcription, DNA-templated	biological_process	517	3.81376e-07
GO:0010200	response to chitin	biological_process	47	3.936e-07
GO:0046658	anchored component of plasma membrane	cellular_component	66	3.99982e-07
GO:0080167	response to karrikin	biological_process	42	6.28077e-07
GO:0016747	transferase activity, transferring acyl groups other than amino-acyl groups	molecular_function	41	6.83833e-07
GO:0000786	nucleosome	cellular_component	18	6.85774e-07
GO:0009809	lignin biosynthetic process	biological_process	49	8.86207e-07
GO:0009543	chloroplast thylakoid lumen	cellular_component	32	1.19236e-06
GO:0010319	stromule	cellular_component	29	1.24848e-06
GO:0009753	response to jasmonic acid	biological_process	45	1.38109e-06
GO:0016709	oxidoreductase activity, acting on paired donors, with incorporation or reduction of molecular oxygen, NAD(P)H as one donor, and incorporation of one atom of oxygen	molecular_function	59	2.25804e-06
GO:0009768	photosynthesis, light harvesting in photosystem I	biological_process	18	2.61955e-06
GO:0006863	purine nucleobase transport	biological_process	19	3.40141e-06
GO:0005345	purine nucleobase transmembrane transporter activity	molecular_function	19	3.40141e-06
GO:0031225	anchored component of membrane	cellular_component	40	3.94738e-06
GO:0010598	NAD(P)H dehydrogenase complex (plastoquinone)	cellular_component	11	4.13972e-06
GO:0009523	photosystem II	cellular_component	13	4.25096e-06
GO:0030095	chloroplast photosystem II	cellular_component	13	4.25096e-06
GO:0009414	response to water deprivation	biological_process	86	5.35761e-06
GO:0009813	flavonoid biosynthetic process	biological_process	72	6.30968e-06
GO:0031409	pigment binding	molecular_function	17	6.6589e-06
GO:0009739	response to gibberellin	biological_process	33	7.72612e-06
GO:0009664	plant-type cell wall organization	biological_process	33	7.72612e-06
GO:0004857	enzyme inhibitor activity	molecular_function	14	8.22209e-06
GO:0004601	peroxidase activity	molecular_function	49	8.51595e-06
GO:0009735	response to cytokinin	biological_process	63	1.16036e-05
GO:0015035	protein disulfide oxidoreductase activity	molecular_function	39	1.21266e-05
GO:0048825	cotyledon development	biological_process	10	1.27806e-05
GO:0009828	plant-type cell wall loosening	biological_process	18	2.3291e-05
GO:0052689	carboxylic ester hydrolase activity	molecular_function	50	2.44666e-05
GO:0009733	response to auxin	biological_process	75	3.27466e-05
GO:0051213	dioxygenase activity	molecular_function	45	3.28482e-05
GO:0009522	photosystem I	cellular_component	9	3.94537e-05
GO:0009055	electron carrier activity	molecular_function	45	4.8649e-05
GO:0004568	chitinase activity	molecular_function	16	4.90743e-05
GO:0010025	wax biosynthetic process	biological_process	17	5.44463e-05
GO:0006952	defense response	biological_process	173	7.39959e-05
GO:0009611	response to wounding	biological_process	74	8.33884e-05
GO:0045454	cell redox homeostasis	biological_process	48	9.56738e-05
GO:0047036	codeinone reductase (NADPH) activity	molecular_function	10	9.91892e-05
GO:0042335	cuticle development	biological_process	18	0.000130968
GO:0080044	quercetin 7-O-glucosyltransferase activity	molecular_function	52	0.000145441
GO:0080043	quercetin 3-O-glucosyltransferase activity	molecular_function	52	0.000145441
GO:0008266	poly(U) RNA binding	molecular_function	11	0.000159827
GO:0005615	extracellular space	cellular_component	35	0.000190653
GO:0006949	syncytium formation	biological_process	12	0.000210887
GO:0004553	hydrolase activity, hydrolyzing O-glycosyl compounds	molecular_function	63	0.000227592
GO:0033609	oxalate metabolic process	biological_process	13	0.000248576
GO:0046564	oxalate decarboxylase activity	molecular_function	13	0.000248576
GO:0009654	photosystem II oxygen evolving complex	cellular_component	14	0.00027282
GO:0010143	cutin biosynthetic process	biological_process	16	0.000288102
GO:0080027	response to herbivore	biological_process	7	0.000375866
GO:0009821	alkaloid biosynthetic process	biological_process	10	0.000420493
GO:1901430	positive regulation of syringal lignin biosynthetic process	biological_process	10	0.000420493
GO:0019825	oxygen binding	molecular_function	25	0.000449914
GO:0016762	xyloglucan:xyloglucosyl transferase activity	molecular_function	19	0.000494332
GO:0005509	calcium ion binding	molecular_function	81	0.000512702
GO:0052696	flavonoid glucuronidation	biological_process	59	0.000513166
GO:1903507	negative regulation of nucleic acid-templated transcription	biological_process	11	0.000525749
GO:0016621	cinnamoyl-CoA reductase activity	molecular_function	11	0.000525749
GO:0007275	multicellular organism development	biological_process	85	0.000562093
GO:0019438	aromatic compound biosynthetic process	biological_process	16	0.000604086
GO:0009944	polarity specification of adaxial/abaxial axis	biological_process	13	0.000628306
GO:0009751	response to salicylic acid	biological_process	45	0.00072547
GO:0004497	monooxygenase activity	molecular_function	56	0.00077768
GO:0050832	defense response to fungus	biological_process	64	0.000857557
GO:0009903	chloroplast avoidance movement	biological_process	9	0.00109096
GO:0009694	jasmonic acid metabolic process	biological_process	9	0.00109096
GO:0030234	enzyme regulator activity	molecular_function	9	0.00109096
GO:0042744	hydrogen peroxide catabolic process	biological_process	25	0.00112883
GO:0010262	somatic embryogenesis	biological_process	6	0.00115996
GO:0009902	chloroplast relocation	biological_process	6	0.00115996
GO:0047203	13-hydroxylupinine O-tigloyltransferase activity	molecular_function	6	0.00115996
GO:0009695	jasmonic acid biosynthetic process	biological_process	21	0.00120035
GO:0044550	secondary metabolite biosynthetic process	biological_process	58	0.00121866
GO:0016998	cell wall macromolecule catabolic process	biological_process	11	0.00139162
GO:0045893	positive regulation of transcription, DNA-templated	biological_process	57	0.0013959
GO:0009873	ethylene-activated signaling pathway	biological_process	62	0.00139966
GO:0044212	transcription regulatory region DNA binding	molecular_function	51	0.00155541
GO:0030247	polysaccharide binding	molecular_function	32	0.001872
GO:0006342	chromatin silencing	biological_process	17	0.00191999
GO:0008171	O-methyltransferase activity	molecular_function	21	0.00193342
GO:0004871	signal transducer activity	molecular_function	38	0.00198703
GO:0008356	asymmetric cell division	biological_process	7	0.00215446
GO:0010088	phloem development	biological_process	7	0.00215446
GO:0004503	monophenol monooxygenase activity	molecular_function	7	0.00215446
GO:0036263	L-DOPA monooxygenase activity	molecular_function	7	0.00215446
GO:0046863	ribulose-1,5-bisphosphate carboxylase/oxygenase activator activity	molecular_function	7	0.00215446
GO:0009922	fatty acid elongase activity	molecular_function	7	0.00215446
GO:0009631	cold acclimation	biological_process	23	0.00227539
GO:0046620	regulation of organ growth	biological_process	8	0.00278398
GO:0000790	nuclear chromatin	cellular_component	13	0.00281197
GO:0015198	oligopeptide transporter activity	molecular_function	13	0.00281197
GO:0045490	pectin catabolic process	biological_process	12	0.00300601
GO:2000762	regulation of phenylpropanoid metabolic process	biological_process	9	0.00310237
GO:0000038	very long-chain fatty acid metabolic process	biological_process	9	0.00310237
GO:0045735	nutrient reservoir activity	molecular_function	9	0.00310237
GO:0009737	response to abscisic acid	biological_process	106	0.00312189
GO:0006749	glutathione metabolic process	biological_process	26	0.00319293
GO:0032544	plastid translation	biological_process	5	0.00357938
GO:0071492	cellular response to UV-A	biological_process	5	0.00357938
GO:1902183	regulation of shoot apical meristem development	biological_process	5	0.00357938
GO:1903086	negative regulation of sinapate ester biosynthetic process	biological_process	5	0.00357938
GO:0009823	cytokinin catabolic process	biological_process	5	0.00357938
GO:0030093	chloroplast photosystem I	cellular_component	5	0.00357938
GO:0018685	alkane 1-monooxygenase activity	molecular_function	5	0.00357938
GO:0016655	oxidoreductase activity, acting on NAD(P)H, quinone or similar compound as acceptor	molecular_function	5	0.00357938
GO:0016618	hydroxypyruvate reductase activity	molecular_function	5	0.00357938
GO:0016846	carbon-sulfur lyase activity	molecular_function	5	0.00357938
GO:0042803	protein homodimerization activity	molecular_function	62	0.00390239
GO:0010411	xyloglucan metabolic process	biological_process	19	0.00398162
GO:0006979	response to oxidative stress	biological_process	67	0.00439624
GO:0009644	response to high light intensity	biological_process	21	0.00455239
GO:0016614	oxidoreductase activity, acting on CH-OH group of donors	molecular_function	14	0.00465797
GO:0006950	response to stress	biological_process	23	0.00496986
GO:0001085	RNA polymerase II transcription factor binding	molecular_function	13	0.00520098
GO:0048038	quinone binding	molecular_function	13	0.00520098
GO:0045892	negative regulation of transcription, DNA-templated	biological_process	52	0.00525004
GO:0016114	terpenoid biosynthetic process	biological_process	6	0.0058645
GO:0009904	chloroplast accumulation movement	biological_process	6	0.0058645
GO:0030570	pectate lyase activity	molecular_function	6	0.0058645
GO:0030795	jasmonate O-methyltransferase activity	molecular_function	6	0.0058645
GO:0006633	fatty acid biosynthetic process	biological_process	48	0.0058648
GO:0004364	glutathione transferase activity	molecular_function	24	0.00609953
GO:0010089	xylem development	biological_process	21	0.00668993
GO:0010268	brassinosteroid homeostasis	biological_process	21	0.00668993
GO:0016705	oxidoreductase activity, acting on paired donors, with incorporation or reduction of molecular oxygen	molecular_function	21	0.00668993
GO:0016829	lyase activity	molecular_function	21	0.00668993
GO:0010223	secondary shoot formation	biological_process	7	0.00696364
GO:0047196	long-chain-alcohol O-fatty-acyltransferase activity	molecular_function	7	0.00696364
GO:0051119	sugar transmembrane transporter activity	molecular_function	7	0.00696364
GO:0009507	chloroplast	cellular_component	877	0.00698005
GO:0050662	coenzyme binding	molecular_function	18	0.00704434
GO:0010206	photosystem II repair	biological_process	8	0.00729868
GO:0010588	cotyledon vascular tissue pattern formation	biological_process	8	0.00729868
GO:0071577	zinc II ion transmembrane transport	biological_process	8	0.00729868
GO:0009767	photosynthetic electron transport chain	biological_process	8	0.00729868
GO:0010345	suberin biosynthetic process	biological_process	8	0.00729868
GO:0009269	response to desiccation	biological_process	8	0.00729868
GO:0046983	protein dimerization activity	molecular_function	41	0.00783881
GO:2000022	regulation of jasmonic acid mediated signaling pathway	biological_process	14	0.00787066
GO:0031408	oxylipin biosynthetic process	biological_process	17	0.00814917
GO:0051537	2 iron, 2 sulfur cluster binding	molecular_function	17	0.00814917
GO:0009909	regulation of flower development	biological_process	31	0.00957346
GO:0006869	lipid transport	biological_process	31	0.00957346
GO:0006334	nucleosome assembly	biological_process	12	0.0101862
GO:0051726	regulation of cell cycle	biological_process	18	0.0104899
GO:0035428	hexose transmembrane transport	biological_process	18	0.0104899
GO:0046323	glucose import	biological_process	18	0.0104899
GO:0005544	calcium-dependent phospholipid binding	molecular_function	18	0.0104899
GO:0005355	glucose transmembrane transporter activity	molecular_function	18	0.0104899
GO:0007517	muscle organ development	biological_process	4	0.0110441
GO:0009772	photosynthetic electron transport in photosystem II	biological_process	4	0.0110441
GO:0006909	phagocytosis	biological_process	4	0.0110441
GO:0009854	oxidative photosynthetic carbon pathway	biological_process	4	0.0110441
GO:0035434	copper ion transmembrane transport	biological_process	4	0.0110441
GO:0010258	NADH dehydrogenase complex (plastoquinone) assembly	biological_process	4	0.0110441
GO:0040011	locomotion	biological_process	4	0.0110441
GO:0009538	photosystem I reaction center	cellular_component	4	0.0110441
GO:0031429	box H/ACA snoRNP complex	cellular_component	4	0.0110441
GO:0031177	phosphopantetheine binding	molecular_function	4	0.0110441
GO:0017057	6-phosphogluconolactonase activity	molecular_function	4	0.0110441
GO:0042132	fructose 1,6-bisphosphate 1-phosphatase activity	molecular_function	4	0.0110441
GO:0042409	caffeoyl-CoA O-methyltransferase activity	molecular_function	4	0.0110441
GO:0008429	phosphatidylethanolamine binding	molecular_function	4	0.0110441
GO:0008307	structural constituent of muscle	molecular_function	4	0.0110441
GO:0009637	response to blue light	biological_process	20	0.0111522
GO:0005840	ribosome	cellular_component	22	0.011503
GO:0004190	aspartic-type endopeptidase activity	molecular_function	26	0.0115538
GO:0006857	oligopeptide transport	biological_process	33	0.0118934
GO:0016671	oxidoreductase activity, acting on a sulfur group of donors, disulfide as acceptor	molecular_function	17	0.0122016
GO:0008289	lipid binding	molecular_function	47	0.0122618
GO:0046982	protein heterodimerization activity	molecular_function	31	0.0123764
GO:0030497	fatty acid elongation	biological_process	10	0.0129194
GO:0009831	plant-type cell wall modification involved in multidimensional cell growth	biological_process	10	0.0129194
GO:0009740	gibberellic acid mediated signaling pathway	biological_process	19	0.0129922
GO:0042742	defense response to bacterium	biological_process	83	0.013465
GO:0005506	iron ion binding	molecular_function	37	0.0135688
GO:0043693	monoterpene biosynthetic process	biological_process	9	0.0143512
GO:0009723	response to ethylene	biological_process	47	0.0147989
GO:0016125	sterol metabolic process	biological_process	20	0.0156145
GO:0016798	hydrolase activity, acting on glycosyl bonds	molecular_function	20	0.0156145
GO:0015976	carbon utilization	biological_process	5	0.0156765
GO:2001141	regulation of RNA biosynthetic process	biological_process	5	0.0156765
GO:2000280	regulation of root development	biological_process	5	0.0156765
GO:0009913	epidermal cell differentiation	biological_process	5	0.0156765
GO:0009672	auxin:proton symporter activity	molecular_function	5	0.0156765
GO:0004144	diacylglycerol O-acyltransferase activity	molecular_function	8	0.0156913
GO:0009738	abscisic acid-activated signaling pathway	biological_process	55	0.0158095
GO:0006855	drug transmembrane transport	biological_process	29	0.0165144
GO:0010114	response to red light	biological_process	15	0.0165428
GO:0045551	cinnamyl-alcohol dehydrogenase activity	molecular_function	7	0.0167162
GO:0016165	linoleate 13S-lipoxygenase activity	molecular_function	7	0.0167162
GO:0009610	response to symbiotic fungus	biological_process	6	0.0169946
GO:0006346	methylation-dependent chromatin silencing	biological_process	6	0.0169946
GO:0000272	polysaccharide catabolic process	biological_process	6	0.0169946
GO:0022626	cytosolic ribosome	cellular_component	27	0.0171616
GO:0001228	transcriptional activator activity, RNA polymerase II transcription regulatory region sequence-specific binding	molecular_function	23	0.0181235
GO:0016298	lipase activity	molecular_function	19	0.0182166
GO:0005887	integral component of plasma membrane	cellular_component	103	0.0190497
GO:0051707	response to other organism	biological_process	14	0.019284
GO:0005515	protein binding	molecular_function	586	0.0204596
GO:0019843	rRNA binding	molecular_function	18	0.021274
GO:0016788	hydrolase activity, acting on ester bonds	molecular_function	32	0.0217047
GO:0009826	unidimensional cell growth	biological_process	41	0.0219108
GO:0010027	thylakoid membrane organization	biological_process	13	0.0224978
GO:0009686	gibberellin biosynthetic process	biological_process	13	0.0224978
GO:0004650	polygalacturonase activity	molecular_function	13	0.0224978
GO:0050897	cobalt ion binding	molecular_function	15	0.0241667
GO:0009624	response to nematode	biological_process	17	0.0248724
GO:0042391	regulation of membrane potential	biological_process	17	0.0248724
GO:0019253	reductive pentose-phosphate cycle	biological_process	9	0.0256599
GO:0004022	alcohol dehydrogenase (NAD) activity	molecular_function	9	0.0256599
GO:0030163	protein catabolic process	biological_process	29	0.0264439
GO:0015238	drug transmembrane transporter activity	molecular_function	27	0.0279738
GO:0016020	membrane	cellular_component	378	0.0283846
GO:0005886	plasma membrane	cellular_component	1004	0.0283975
GO:0034599	cellular response to oxidative stress	biological_process	20	0.0286017
GO:0030599	pectinesterase activity	molecular_function	20	0.0286017
GO:0016132	brassinosteroid biosynthetic process	biological_process	18	0.0291199
GO:0009408	response to heat	biological_process	59	0.0291608
GO:0010207	photosystem II assembly	biological_process	8	0.0293069
GO:0006032	chitin catabolic process	biological_process	8	0.0293069
GO:0007165	signal transduction	biological_process	87	0.0306745
GO:0010150	leaf senescence	biological_process	34	0.0307611
GO:0016042	lipid catabolic process	biological_process	48	0.0307644
GO:0046872	metal ion binding	molecular_function	342	0.0328788
GO:0006520	cellular amino acid metabolic process	biological_process	13	0.0332101
GO:0005667	transcription factor complex	cellular_component	13	0.0332101
GO:0008152	metabolic process	biological_process	46	0.0332267
GO:0009651	response to salt stress	biological_process	113	0.0333561
GO:0050691	regulation of defense response to virus by host	biological_process	3	0.0340732
GO:0031118	rRNA pseudouridine synthesis	biological_process	3	0.0340732
GO:0060361	flight	biological_process	3	0.0340732
GO:0071461	cellular response to redox state	biological_process	3	0.0340732
GO:0009765	photosynthesis, light harvesting	biological_process	3	0.0340732
GO:1901698	response to nitrogen compound	biological_process	3	0.0340732
GO:0007294	germarium-derived oocyte fate determination	biological_process	3	0.0340732
GO:0031033	myosin filament organization	biological_process	3	0.0340732
GO:0006936	muscle contraction	biological_process	3	0.0340732
GO:0042692	muscle cell differentiation	biological_process	3	0.0340732
GO:0010450	inflorescence meristem growth	biological_process	3	0.0340732
GO:0045088	regulation of innate immune response	biological_process	3	0.0340732
GO:0070921	regulation of production of siRNA involved in chromatin silencing by small RNA	biological_process	3	0.0340732
GO:0016553	base conversion or substitution editing	biological_process	3	0.0340732
GO:0043489	RNA stabilization	biological_process	3	0.0340732
GO:0010438	cellular response to sulfur starvation	biological_process	3	0.0340732
GO:0045962	positive regulation of development, heterochronic	biological_process	3	0.0340732
GO:0019458	methionine catabolic process via 2-oxobutanoate	biological_process	3	0.0340732
GO:0071705	nitrogen compound transport	biological_process	3	0.0340732
GO:0007527	adult somatic muscle development	biological_process	3	0.0340732
GO:0031120	snRNA pseudouridine synthesis	biological_process	3	0.0340732
GO:0030241	skeletal muscle myosin thick filament assembly	biological_process	3	0.0340732
GO:0009413	response to flooding	biological_process	3	0.0340732
GO:0042550	photosystem I stabilization	biological_process	3	0.0340732
GO:0071689	muscle thin filament assembly	biological_process	3	0.0340732
GO:0009886	post-embryonic morphogenesis	biological_process	3	0.0340732
GO:0071249	cellular response to nitrate	biological_process	3	0.0340732
GO:0031022	nuclear migration along microfilament	biological_process	3	0.0340732
GO:0009970	cellular response to sulfate starvation	biological_process	3	0.0340732
GO:0000741	karyogamy	biological_process	3	0.0340732
GO:0030017	sarcomere	cellular_component	3	0.0340732
GO:0035060	brahma complex	cellular_component	3	0.0340732
GO:0034719	SMN-Sm protein complex	cellular_component	3	0.0340732
GO:0031934	mating-type region heterochromatin	cellular_component	3	0.0340732
GO:0005859	muscle myosin complex	cellular_component	3	0.0340732
GO:0031672	A band	cellular_component	3	0.0340732
GO:0005703	polytene chromosome puff	cellular_component	3	0.0340732
GO:0000780	condensed nuclear chromosome, centromeric region	cellular_component	3	0.0340732
GO:0034715	pICln-Sm protein complex	cellular_component	3	0.0340732
GO:0090575	RNA polymerase II transcription factor complex	cellular_component	3	0.0340732
GO:0052852	very-long-chain-(S)-2-hydroxy-acid oxidase activity	molecular_function	3	0.0340732
GO:0052853	long-chain-(S)-2-hydroxy-long-chain-acid oxidase activity	molecular_function	3	0.0340732
GO:0018826	methionine gamma-lyase activity	molecular_function	3	0.0340732
GO:0047634	agmatine N4-coumaroyltransferase activity	molecular_function	3	0.0340732
GO:1990137	plant seed peroxidase activity	molecular_function	3	0.0340732
GO:0004321	fatty-acyl-CoA synthase activity	molecular_function	3	0.0340732
GO:0004489	methylenetetrahydrofolate reductase (NAD(P)H) activity	molecular_function	3	0.0340732
GO:0016805	dipeptidase activity	molecular_function	3	0.0340732
GO:0018580	nitronate monooxygenase activity	molecular_function	3	0.0340732
GO:0008442	3-hydroxyisobutyrate dehydrogenase activity	molecular_function	3	0.0340732
GO:0003978	UDP-glucose 4-epimerase activity	molecular_function	3	0.0340732
GO:0052854	medium-chain-(S)-2-hydroxy-acid oxidase activity	molecular_function	3	0.0340732
GO:0030898	actin-dependent ATPase activity	molecular_function	3	0.0340732
GO:0009702	L-arabinokinase activity	molecular_function	3	0.0340732
GO:0045431	flavonol synthase activity	molecular_function	3	0.0340732
GO:0004185	serine-type carboxypeptidase activity	molecular_function	22	0.0358926
GO:0010333	terpene synthase activity	molecular_function	10	0.0359113
GO:0048586	regulation of long-day photoperiodism, flowering	biological_process	6	0.0370566
GO:0098655	cation transmembrane transport	biological_process	6	0.0370566
GO:0009744	response to sucrose	biological_process	20	0.0375409
GO:0071944	cell periphery	cellular_component	18	0.0389329
GO:0008219	cell death	biological_process	16	0.039878
GO:0009165	nucleotide biosynthetic process	biological_process	5	0.0402065
GO:0008610	lipid biosynthetic process	biological_process	5	0.0402065
GO:0007186	G-protein coupled receptor signaling pathway	biological_process	5	0.0402065
GO:0010103	stomatal complex morphogenesis	biological_process	5	0.0402065
GO:0007052	mitotic spindle organization	biological_process	5	0.0402065
GO:0071486	cellular response to high light intensity	biological_process	5	0.0402065
GO:0019464	glycine decarboxylation via glycine cleavage system	biological_process	5	0.0402065
GO:0010304	PSII associated light-harvesting complex II catabolic process	biological_process	5	0.0402065
GO:0005960	glycine cleavage complex	cellular_component	5	0.0402065
GO:0042555	MCM complex	cellular_component	5	0.0402065
GO:0005687	U4 snRNP	cellular_component	5	0.0402065
GO:0016272	prefoldin complex	cellular_component	5	0.0402065
GO:0030267	glyoxylate reductase (NADP) activity	molecular_function	5	0.0402065
GO:0047134	protein-disulfide reductase activity	molecular_function	5	0.0402065
GO:0001053	plastid sigma factor activity	molecular_function	5	0.0402065
GO:0016987	sigma factor activity	molecular_function	5	0.0402065
GO:0080005	photosystem stoichiometry adjustment	biological_process	4	0.0409031
GO:0048448	stamen morphogenesis	biological_process	4	0.0409031
GO:0050826	response to freezing	biological_process	4	0.0409031
GO:0071456	cellular response to hypoxia	biological_process	4	0.0409031
GO:0009963	positive regulation of flavonoid biosynthetic process	biological_process	4	0.0409031
GO:0009690	cytokinin metabolic process	biological_process	4	0.0409031
GO:0010608	posttranscriptional regulation of gene expression	biological_process	4	0.0409031
GO:0019684	photosynthesis, light reaction	biological_process	4	0.0409031
GO:0010016	shoot system morphogenesis	biological_process	4	0.0409031
GO:0045727	positive regulation of translation	biological_process	4	0.0409031
GO:0015854	guanine transport	biological_process	4	0.0409031
GO:0055074	calcium ion homeostasis	biological_process	4	0.0409031
GO:0010116	positive regulation of abscisic acid biosynthetic process	biological_process	4	0.0409031
GO:0015853	adenine transport	biological_process	4	0.0409031
GO:0070919	production of siRNA involved in chromatin silencing by small RNA	biological_process	4	0.0409031
GO:0012511	monolayer-surrounded lipid storage body	cellular_component	4	0.0409031
GO:0008239	dipeptidyl-peptidase activity	molecular_function	4	0.0409031
GO:0010174	nucleoside transmembrane transporter activity, against a concentration gradient	molecular_function	4	0.0409031
GO:0008661	1-deoxy-D-xylulose-5-phosphate synthase activity	molecular_function	4	0.0409031
GO:0022857	transmembrane transporter activity	molecular_function	21	0.0416556
GO:0009693	ethylene biosynthetic process	biological_process	9	0.0420405
GO:0010224	response to UV-B	biological_process	24	0.0429788
GO:0000103	sulfate assimilation	biological_process	19	0.0437118
GO:0009992	cellular water homeostasis	biological_process	17	0.0454918
GO:0008422	beta-glucosidase activity	molecular_function	17	0.0454918
GO:0005686	U2 snRNP	cellular_component	11	0.0459554
GO:0004693	cyclin-dependent protein serine/threonine kinase activity	molecular_function	11	0.0459554
GO:0010017	red or far-red light signaling pathway	biological_process	13	0.0471361
GO:0030154	cell differentiation	biological_process	48	0.0481556
GO:0048235	pollen sperm cell differentiation	biological_process	8	0.0492478
GO:0048507	meristem development	biological_process	8	0.0492478
GO:0009228	thiamine biosynthetic process	biological_process	8	0.0492478
GO:0000776	kinetochore	cellular_component	8	0.0492478
GO:0015629	actin cytoskeleton	cellular_component	8	0.0492478
GO:0003725	double-stranded RNA binding	molecular_function	8	0.0492478
GO:0090447	glycerol-3-phosphate 2-O-acyltransferase activity	molecular_function	8	0.0492478
GO:0009867	jasmonic acid mediated signaling pathway	biological_process	23	0.0496061
