# Supplementary material for: Transcriptomic Analysis of Flower Bud Differentiation in Magnolia sinostellata
Source: Genes (Basel). 2018 Apr 16;9(4):212. doi: 10.3390/genes9040212 (PMC5924554; doi:10.3390/genes9040212)
Supplement: Supplementary file 1 [file genes-09-00212-s001.zip › Table S8.xlsx]

## Sheet: Sheet1
PathwayEntry	PathwayDefinition	Gene number	Pvalue	Link
map00940	Phenylpropanoid biosynthesis	155	1.60943e-14	http://www.kegg.jp/kegg-bin/show_pathway?map00940/K00083%09red/K00430%09red/K00487%09red/K00588%09red/K01188%09red/K01904%09red/K05349%09red/K05350%09red/K09753%09red/K09754%09red/K09755%09red/K09756%09red/K09757%09red/K10775%09red/K11188%09red/K12355%09red/K12356%09red/K13065%09red/K13066%09red/K13068%09red/K18368%09red
map00195	Photosynthesis	52	6.51866e-10	http://www.kegg.jp/kegg-bin/show_pathway?map00195/K02108%09red/K02109%09red/K02111%09red/K02112%09red/K02113%09red/K02115%09red/K02636%09red/K02638%09red/K02639%09red/K02641%09red/K02690%09red/K02691%09red/K02692%09red/K02693%09red/K02694%09red/K02695%09red/K02697%09red/K02698%09red/K02699%09red/K02701%09red/K02703%09red/K02705%09red/K02707%09red/K02712%09red/K02716%09red/K02717%09red/K02721%09re…
map00941	Flavonoid biosynthesis	59	5.08707e-09	http://www.kegg.jp/kegg-bin/show_pathway?map00941/K00475%09red/K00487%09red/K00588%09red/K00660%09red/K01859%09red/K05277%09red/K05278%09red/K05280%09red/K08243%09red/K08695%09red/K09754%09red/K13065%09red/K13081%09red/K13082%09red/K13083%09red
map04075	Plant hormone signal transduction	303	7.57244e-08	http://www.kegg.jp/kegg-bin/show_pathway?map04075/K12126%09red/K13415%09red/K13416%09red/K13422%09red/K13449%09red/K13463%09red/K13464%09red/K13946%09red/K14431%09red/K14432%09red/K14484%09red/K14485%09red/K14486%09red/K14487%09red/K14488%09red/K14489%09red/K14490%09red/K14491%09red/K14492%09red/K14493%09red/K14494%09red/K14496%09red/K14498%09red/K14500%09red/K14502%09red/K14503%09red/K14504%09re…
map00942	Anthocyanin biosynthesis	16	2.64446e-06	http://www.kegg.jp/kegg-bin/show_pathway?map00942/K12338%09red/K12930%09red/K12937%09red/K12938%09red/K17193%09red
map00592	alpha-Linolenic acid metabolism	56	4.78396e-06	http://www.kegg.jp/kegg-bin/show_pathway?map00592/K00454%09red/K01047%09red/K01723%09red/K05894%09red/K07513%09red/K08241%09red/K10525%09red/K10526%09red/K10527%09red/K10528%09red/K10529%09red/K14674%09red/K16818%09red/K18857%09red/K18858%09red
map00040	Pentose and glucuronate interconversions	83	1.23694e-05	http://www.kegg.jp/kegg-bin/show_pathway?map00040/K00008%09red/K00011%09red/K00012%09red/K00128%09red/K00699%09red/K00875%09red/K00963%09red/K01051%09red/K01184%09red/K01213%09red/K01728%09red/K01783%09red/K01805%09red/K12447%09red/K16190%09red
map00350	Tyrosine metabolism	49	1.41473e-05	http://www.kegg.jp/kegg-bin/show_pathway?map00350/K00001%09red/K00121%09red/K00276%09red/K00422%09red/K00811%09red/K00815%09red/K00817%09red/K01555%09red/K01557%09red/K01592%09red/K07253%09red/K14454%09red/K15849%09red/K18606%09red/K18857%09red
map00196	Photosynthesis - antenna proteins	17	1.62239e-05	http://www.kegg.jp/kegg-bin/show_pathway?map00196/K08908%09red/K08909%09red/K08910%09red/K08911%09red/K08912%09red/K08913%09red/K08914%09red/K08915%09red/K08916%09red
map00591	Linoleic acid metabolism	32	9.54661e-05	http://www.kegg.jp/kegg-bin/show_pathway?map00591/K00454%09red/K01047%09red/K07409%09red/K14674%09red/K15718%09red
map00073	Cutin, suberine and wax biosynthesis	36	0.000175637	http://www.kegg.jp/kegg-bin/show_pathway?map00073/K13356%09red/K13407%09red/K15398%09red/K15400%09red/K15401%09red/K15402%09red/K15403%09red/K15404%09red/K15405%09red/K15406%09red/K17991%09red
map00860	Porphyrin and chlorophyll metabolism	54	0.000231316	http://www.kegg.jp/kegg-bin/show_pathway?map00860/K00218%09red/K00510%09red/K00699%09red/K01599%09red/K01719%09red/K01749%09red/K01845%09red/K02259%09red/K02492%09red/K03403%09red/K03404%09red/K03428%09red/K04035%09red/K08099%09red/K10960%09red/K13071%09red/K13544%09red/K13600%09red/K13606%09red/K18010%09red/K19073%09red
map00750	Vitamin B6 metabolism	24	0.000271205	http://www.kegg.jp/kegg-bin/show_pathway?map00750/K00275%09red/K05275%09red/K06215%09red
map00902	Monoterpenoid biosynthesis	24	0.000271205	http://www.kegg.jp/kegg-bin/show_pathway?map00902/K15086%09red/K15095%09red/K18108%09red
map00360	Phenylalanine metabolism	39	0.000890941	http://www.kegg.jp/kegg-bin/show_pathway?map00360/K00276%09red/K00487%09red/K00588%09red/K00811%09red/K00815%09red/K00817%09red/K01904%09red/K07253%09red/K10775%09red/K14454%09red/K15849%09red/K18606%09red
map00945	Stilbenoid, diarylheptanoid and gingerol biosynthesis	38	0.000995952	http://www.kegg.jp/kegg-bin/show_pathway?map00945/K00487%09red/K00517%09red/K00588%09red/K09754%09red/K13065%09red/K16040%09red
map00950	Isoquinoline alkaloid biosynthesis	34	0.0010834	http://www.kegg.jp/kegg-bin/show_pathway?map00950/K00276%09red/K00422%09red/K00811%09red/K00815%09red/K01592%09red/K13384%09red/K14454%09red/K15849%09red
map00260	Glycine, serine and threonine metabolism	58	0.00279686	http://www.kegg.jp/kegg-bin/show_pathway?map00260/K00058%09red/K00108%09red/K00130%09red/K00133%09red/K00276%09red/K00281%09red/K00306%09red/K00382%09red/K00600%09red/K00605%09red/K00830%09red/K01620%09red/K01695%09red/K01696%09red/K01754%09red/K02437%09red/K06001%09red/K12524%09red/K14085%09red/K14272%09red/K15634%09red/K15918%09red/K15919%09red
map00030	Pentose phosphate pathway	44	0.00309789	http://www.kegg.jp/kegg-bin/show_pathway?map00030/K00036%09red/K00131%09red/K00615%09red/K00616%09red/K00850%09red/K00851%09red/K00948%09red/K01057%09red/K01623%09red/K01783%09red/K01807%09red/K01810%09red/K01835%09red/K03841%09red
map00520	Amino sugar and nucleotide sugar metabolism	138	0.00392316	http://www.kegg.jp/kegg-bin/show_pathway?map00520/-%09red/K00012%09red/K00326%09red/K00770%09red/K00844%09red/K00847%09red/K00849%09red/K00963%09red/K00966%09red/K00972%09red/K00975%09red/K01183%09red/K01711%09red/K01784%09red/K01809%09red/K01810%09red/K01835%09red/K06118%09red/K08678%09red/K08679%09red/K10046%09red/K12373%09red/K12446%09red/K12447%09red/K12448%09red/K12449%09red/K12450%09red/K13…
map00710	Carbon fixation in photosynthetic organisms	54	0.00434107	http://www.kegg.jp/kegg-bin/show_pathway?map00710/K00025%09red/K00026%09red/K00028%09red/K00029%09red/K00051%09red/K00615%09red/K00814%09red/K00855%09red/K00927%09red/K01006%09red/K01100%09red/K01595%09red/K01602%09red/K01610%09red/K01623%09red/K01783%09red/K01803%09red/K01807%09red/K03841%09red/K05298%09red/K14272%09red/K14454%09red
map00400	Phenylalanine, tyrosine and tryptophan biosynthesis	35	0.00500956	http://www.kegg.jp/kegg-bin/show_pathway?map00400/K00766%09red/K00800%09red/K00811%09red/K00815%09red/K00817%09red/K00891%09red/K01626%09red/K01657%09red/K01695%09red/K01696%09red/K01735%09red/K01736%09red/K01850%09red/K05359%09red/K06001%09red/K13832%09red/K14454%09red/K15227%09red/K15849%09red
map00232	Caffeine metabolism	19	0.00530407	http://www.kegg.jp/kegg-bin/show_pathway?map00232/K00106%09red/K00365%09red/K07409%09red
map01200	Carbon metabolism	160	0.00895635	http://www.kegg.jp/kegg-bin/show_pathway?map01200/K00025%09red/K00026%09red/K00028%09red/K00029%09red/K00031%09red/K00036%09red/K00051%09red/K00058%09red/K00121%09red/K00122%09red/K00131%09red/K00161%09red/K00162%09red/K00164%09red/K00261%09red/K00281%09red/K00297%09red/K00382%09red/K00600%09red/K00605%09red/K00615%09red/K00616%09red/K00626%09red/K00627%09red/K00640%09red/K00658%09red/K00814%09re…
map00905	Brassinosteroid biosynthesis	17	0.0101559	http://www.kegg.jp/kegg-bin/show_pathway?map00905/K09588%09red/K09591%09red/K12638%09red/K12640%09red/K15639%09red
map00960	Tropane, piperidine and pyridine alkaloid biosynthesis	27	0.0170995	http://www.kegg.jp/kegg-bin/show_pathway?map00960/K00276%09red/K00811%09red/K00815%09red/K00817%09red/K08081%09red/K14454%09red/K15849%09red/K18606%09red
map00944	Flavone and flavonol biosynthesis	11	0.0184652	http://www.kegg.jp/kegg-bin/show_pathway?map00944/K05279%09red/K05280%09red/K13083%09red/K13264%09red/K13496%09red
map00904	Diterpenoid biosynthesis	25	0.0217384	http://www.kegg.jp/kegg-bin/show_pathway?map00904/K04121%09red/K04122%09red/K04123%09red/K04124%09red/K04125%09red/K05282%09red/K13070%09red/K16084%09red/K17961%09red/K17982%09red
map04712	Circadian rhythm - plant	68	0.0225908	http://www.kegg.jp/kegg-bin/show_pathway?map04712/K00660%09red/K10143%09red/K12115%09red/K12116%09red/K12119%09red/K12120%09red/K12124%09red/K12125%09red/K12126%09red/K12129%09red/K12130%09red/K12133%09red/K12135%09red/K16166%09red/K16221%09red/K16222%09red/K16223%09red/K16241%09red
map04626	Plant-pathogen interaction	350	0.022811	http://www.kegg.jp/kegg-bin/show_pathway?map04626/K00864%09red/K02183%09red/K04079%09red/K04368%09red/K05391%09red/K09422%09red/K09487%09red/K13412%09red/K13413%09red/K13414%09red/K13416%09red/K13417%09red/K13420%09red/K13424%09red/K13425%09red/K13428%09red/K13429%09red/K13430%09red/K13432%09red/K13433%09red/K13434%09red/K13436%09red/K13447%09red/K13448%09red/K13449%09red/K13456%09red/K13457%09re…
map00460	Cyanoamino acid metabolism	61	0.0237913	http://www.kegg.jp/kegg-bin/show_pathway?map00460/K00600%09red/K01188%09red/K01455%09red/K05349%09red/K05350%09red/K08249%09red/K12153%09red/K13029%09red/K13035%09red/K18592%09red
map00630	Glyoxylate and dicarboxylate metabolism	57	0.0255068	http://www.kegg.jp/kegg-bin/show_pathway?map00630/K00025%09red/K00026%09red/K00122%09red/K00281%09red/K00284%09red/K00382%09red/K00600%09red/K00605%09red/K00626%09red/K00830%09red/K01433%09red/K01455%09red/K01602%09red/K01647%09red/K01681%09red/K01915%09red/K02437%09red/K03781%09red/K11517%09red/K14272%09red/K15918%09red/K15919%09red/K18121%09red/K19269%09red
map00380	Tryptophan metabolism	45	0.0258345	http://www.kegg.jp/kegg-bin/show_pathway?map00380/K00128%09red/K00164%09red/K00626%09red/K03781%09red/K07408%09red/K07409%09red/K07410%09red/K11816%09red/K11820%09red/K14085%09red/K16903%09red
map00410	beta-Alanine metabolism	43	0.031827	http://www.kegg.jp/kegg-bin/show_pathway?map00410/K00128%09red/K00207%09red/K00276%09red/K01464%09red/K01580%09red/K01918%09red/K05605%09red/K12259%09red/K13366%09red/K14085%09red/K17839%09red
map00730	Thiamine metabolism	10	0.0339181	http://www.kegg.jp/kegg-bin/show_pathway?map00730/K00878%09red/K01662%09red/K03146%09red/K03147%09red/K04487%09red
map00943	Isoflavonoid biosynthesis	10	0.0339181	http://www.kegg.jp/kegg-bin/show_pathway?map00943/K13258%09red/K13262%09red/K13264%09red
