# Supplementary material for: Transcriptomic Analysis of Flower Bud Differentiation in Magnolia sinostellata
Source: Genes (Basel). 2018 Apr 16;9(4):212. doi: 10.3390/genes9040212 (PMC5924554; doi:10.3390/genes9040212)
Supplement: Supplementary file 1 [file genes-09-00212-s001.zip › Table S9.xls]

## Sheet: Sheet1
Gene name	Gene ID	Annotation	Length	JN1(RPKM)	JN2(RPKM)	JN3(RPKM)	JN4(RPKM)	JN5(RPKM)	FDR
PHYB	comp13458_c0	phytochrome B	2007	15.37	24.59	21.81	31.01	33.93	0.00388313
PIF3	comp37007_c0	phytochrome-interacting factor 3	1941	22.83	28.15	10.91	0.07	0.11	1.92392e-38
	comp31320_c0	phytochrome-interacting factor 3	2710	9.4	18.94	10.04	5.61	5.04	3.06158e-06
	comp40016_c0	phytochrome-interacting factor 3	1761	43.18	73.13	58.46	40.19	33.02	0.000111711
	comp14024_c0	phytochrome-interacting factor 3	2184	20.93	28.53	26.3	39.61	42.71	0.000118328
	comp20537_c0	phytochrome-interacting factor 3	2693	34.77	22.92	15.53	32.88	37.34	0.000178706
	comp39231_c0	phytochrome-interacting factor 3	1348	6.02	6.94	5.71	11.12	13.74	0.00807939
	comp36260_c0	phytochrome-interacting factor 3	1980	23.53	28.44	24.53	16.05	10.76	0.00917661
	comp29163_c0	phytochrome-interacting factor 3	2691	13.81	37.35	21.36	17.03	15.14	0.000191186
PKS1	comp37615_c0	protein phytochrome kinase substrate 1	1295	4.02	11.83	7.3	24.94	1.78	1.18315e-07
	comp35379_c0	protein phytochrome kinase substrate 1	1630	7.35	8.64	4.96	3.36	1.66	0.000436864
PKS4	comp24920_c0	protein phytochrome kinase substrate 4-like	506	0	4.15	2.27	1.76	0.94	0.000933681
	comp36871_c0	protein phytochrome kinase substrate 4-like	1898	2.29	26.1	13.91	13.68	8.98	3.52545e-12
CRY	comp40631_c0	cryptochrome DASH	1921	73.2	44.74	33.35	12.17	4.66	7.40937e-21
	comp40076_c0	cryptochrome	2244	30.48	8.42	14.22	14.78	15.03	2.07126e-08
CIB1	comp32856_c0	cryptochrome-interacting basic-helix-loop-helix 1	1568	7.63	22.18	8	4.1	4.91	3.21455e-05
ELF3	comp43808_c0	protein early flowering 3	707	13.53	55.93	38.96	37.01	43.23	4.34863e-05
	comp39157_c0	protein early flowering 3	1836	14.62	20.17	22.55	34.17	32.53	4.81378e-05
	comp14057_c0	protein early flowering 3	929	6.12	27.4	10.73	12.8	17.78	0.0302316
ELF4	comp19396_c0	early flowering 4	828	48.84	63.94	54.29	29.69	9.6	9.50987e-16
ZTL	comp19832_c0	clock-associated PAS protein ZTL	2304	8.55	12.98	10.97	10.98	20.8	0.00405742
DET1	comp33894_c0	de-etiolated-1	2514	19.76	9.54	11.46	9.86	7.7	0.0117035
CCA1	comp41320_c0	circadian clock associated 1	3332	104.14	146	81.59	47.23	55.17	8.41414e-07
LHY	comp28543_c0	late elongated hypocotyl	2026	33.37	78.56	46.28	54.08	25.83	5.88718e-05
PRR7	comp41011_c0	pseudo-response regulator 7	2828	13.42	37.54	19.28	16.89	25.23	0.000303295
GI	comp40070_c0	gigantea-like protein	2659	16.3	46.11	32.9	28.17	25.14	1.45203e-06
	comp32728_c0	gigantea protein isoform 4	1202	71.85	114.95	86.49	58.31	56.01	0.000832286
	comp40040_c0	protein gigantea-like	801	2.43	8.47	5.96	2.66	1.88	0.0122771
CO	comp32755_c0	constans	1099	11.19	16.05	7.29	2.14	0.3	5.80847e-16
	comp23750_c0	constans	683	3.74	5.75	3.96	0.98	0	6.30419e-11
FT	comp20473_c0	FT-like protein	660	4.3	0	26.39	16.92	3.49	5.43124e-15
	comp19095_c0	flowering locus T like family protein	636	0	0.47	1.93	8.66	1.44	4.2025e-08
CDF3	comp36779_c0	Cyclic dof factor 3	2187	4.68	8.98	6.42	10.92	10.53	0.00313439
COP1	comp35686_c0	E3 ubiquitin-protein ligase COP1	2188	37.93	28.32	23.33	14.9	16.65	0.00317047
LHP1	comp15651_c0	Chromo domain-containing protein LHP1	2018	39.77	30.04	28.91	52.25	47.24	0.00478893
FRI	comp42040_c0	FRIGIDA-like protein	2002	146.69	230.97	240.42	639.2	1013.02	1.45044e-15
	comp26413_c0	Protein FRIGIDA	2345	9.69	16.88	17.91	24.98	24.01	1.51774e-05
	comp40243_c0	FRIGIDA-like protein 1	2829	9.01	25.97	18.37	21.1	19.79	5.77276e-05
	comp36388_c0	FRIGIDA-like protein 3	1979	258.92	386.63	421.54	651.37	914.69	9.5792e-05
	comp39594_c0	FRIGIDA-like protein	2710	12.01	11.44	16.6	18.77	21.02	0.000196042
ATX1	comp17866_c0	Histone-lysine N-methyltransferase ATX1	2048	11.9	7.46	11.25	19.61	28.06	2.52511e-06
	comp168166_c0	Histone-lysine N-methyltransferase ATX1	343	0	0.11	4.41	1.91	0.62	0.0117082
ATXR3	comp38941_c0	histone-lysine N-methyltransferase ATXR3	2519	18.67	25.53	22.78	29.33	34.22	0.0177085
SWR1c	comp27669_c0	SWR1 complex subunit 6	1101	39.46	64.13	56.29	109.12	132.72	2.16622e-09
	comp43272_c0	Helicase SWR1	2938	14.48	20.16	18.06	25.06	26.96	0.0244465
	comp21124_c0	helicase SWR1	2272	35.77	18.29	20.92	38.01	39.36	1.90191e-05
	comp29778_c0	helicase SWR1	2042	10.47	15.15	13.6	19.43	22.3	0.00614912
VIN3	comp30313_c0	Protein vernalization insensitive 3	2146	26.74	23.78	37.66	72.44	90.98	1.32471e-20
	comp35428_c0	Protein vernalization insensitive 3	1977	24.55	16.51	18.54	30.79	21.55	0.00987478
VRN1	comp35378_c0	B3 domain-containing transcription factor VRN1	1002	2.57	2.17	6.88	13.94	18.56	3.12452e-08
FY	comp31772_c0	flowering time control protein FY	2266	22.43	23.52	22.17	38.45	48.08	7.15883e-07
FPA	comp39380_c0	flowering time control protein FPA	2376	8.58	5.73	9.06	12.84	15.33	2.76066e-05
REF6	comp42828_c0	Lysine-specific demethylase REF6	2071	23.19	20.42	21.9	36.13	48.75	1.88722e-08
DCL3	comp110016_c0	Endoribonuclease Dicer homolog 3a	451	0.37	2.37	0.15	4.58	3.66	0.0114028
SPL17	comp40787_c0	Squamosa promoter-binding-like protein 17	2095	31.73	26.54	58.31	195.6	203.92	1.26504e-30
	comp35476_c0	Squamosa promoter-binding-like protein 17	2100	16.99	13.09	21.04	57.44	44.16	3.18963e-12
SPL13	comp32175_c0	Squamosa promoter-binding-like protein 13	1196	352.06	324.49	457.91	823.11	1311.5	3.80553e-08
SPL8	comp40371_c0	Squamosa promoter-binding-like protein 8	2573	22.47	64.96	79.09	117.96	118.86	5.10217e-07
	comp210_c1	Squamosa promoter-binding-like protein 8	232	29	131.22	76.47	186.34	160.17	0.00508846
SPL7	comp24586_c0	Squamosa promoter-binding-like protein 7	2576	29.44	42.42	56.1	96.91	116.26	8.2907e-06
SPL1	comp32776_c0	Squamosa promoter-binding-like protein 1	3912	32.92	55.75	43.17	65.15	72.03	0.00289064
SPL15	comp29074_c0	Squamosa promoter-binding-like protein 15	1322	48.51	95.38	64.88	75.48	71.68	0.0128922
JMJ14	comp19315_c0	lysine-specific demethylase JMJ14	2014	8.62	19.88	8.96	11.57	8.46	0.00227504
GID1C	comp40005_c0	Gibberellin receptor GID1C	1671	9.74	24.06	23.1	32.38	20.29	0.00295645
GAI	comp37107_c1	Della protein GAI	1724	14.61	30.62	10.65	20.88	23.03	0.00032286
SPY	comp34575_c0	UDP-N-acetylglucosamine--peptide N-acetylglucosaminyltransferase SPINDLY	2392	35.66	35.84	41.1	51.5	77.88	3.29847e-05
LFY	comp13339_c0	Protein LEAFY	1508	7.16	6.92	67.06	199.41	129.61	5.80587e-20
GA14	comp37995_c0	gibberellin-regulated protein 14	936	180.06	1068.49	585.95	2488.6	2329.51	7.17944e-21
GA3	comp30665_c0	gibberellin 3-beta-dioxygenase	1311	6.02	25.49	10.9	2.71	0.63	1.48457e-15
	comp32291_c0	gibberellin 3-beta-dioxygenase 4	1253	9.2	19.52	5.92	1.86	5.29	1.20594e-11
	comp43287_c0	gibberellin 3-beta-dioxygenase	1487	41.29	38.53	18.54	31.4	6.85	1.03171e-06
	comp29818_c1	gibberellin 3-beta-dioxygenase	482	2.93	0.91	3.99	8.53	9.58	2.47812e-05
GA2	comp25919_c0	gibberellin 2-beta-dioxygenase 1	335	0	1.46	9.81	0	0	9.56032e-05
	comp78492_c0	gibberellin 2-oxidase	423	6.21	1.4	10.26	0.67	0.07	0.000174839
	comp32411_c0	gibberellin 2-beta-dioxygenase 8-like	1599	6.87	17.45	3.8	0.85	0.97	1.93123e-07
GA5	comp13303_c0	gibberellin-regulated protein 5-like	318	241.36	228.66	128.94	72.26	34.99	2.17977e-07
GA7	comp17764_c0	gibberellin-regulated protein 7	666	190.91	57.97	163.15	125.64	73.76	0.000292161
GA9	comp26214_c0	gibberellin-regulated protein 9	600	31.4	5.67	18.54	20.04	24.11	0.00233193
GA20	comp12764_c0	gibberellin 20-oxidase	700	16.03	8.13	0.37	1.3	0.54	0.000191794
	comp17442_c0	gibberellin 20-oxidase	282	9.16	8.34	4.49	0	0	0.00550003
	comp22154_c0	gibberellin 20 oxidase 1-A	310	0.3	6	4.76	0.95	0	0.0087979
	comp41546_c0	gibberellin 20-oxidase	1539	8.58	17.5	11.49	1.75	1.86	2.35673e-07
